# Supplementary material for: Large-scale genomic survey and characterization of mcr genes carried by foodborne Cronobacter isolates
Source: mSystems. 2023 Sep 11;8(5):e00450-23. doi: 10.1128/msystems.00450-23 (PMC10654070; doi:10.1128/msystems.00450-23)
Supplement: Table S1 — The metadata and genomic information of Cronobacter carrying mcr genes in this study. [file msystems.00450-23-s0004.xlsx]

## Sheet: 133_meta_整理
Table S1 The metadata and genomic information of Cronobacter carring mcr genes in this study.
strain ID	species	mcr-9.1	MLST	position of mcr	year	pronince	food
10403.1	Cronobacter sakazakii	mcr-9.1	ST4	Chromosome	2006	Beijing	Milk dairy products
10405	Cronobacter turicensis	mcr-9.1	ST236	Plasmid	2006	Liaoning	Grain food products
10406	Cronobacter sakazakii	mcr-9.1	ST13	Chromosome	2006	Liaoning	Grain food products
10407	Cronobacter turicensis	mcr-9.1	ST236	Plasmid	2006	Liaoning	Grain food products
10424	Cronobacter turicensis	mcr-9.1	ST236	Plasmid	2007	Beijing	Milk dairy products
10456	Cronobacter sakazakii	mcr-9.1	ST13	Chromosome	2008	Liaoning	Grain food products
10457	Cronobacter sakazakii	mcr-9.1	ST13	Chromosome	2008	Liaoning	Grain food products
10469	Cronobacter sakazakii	mcr-9.1	ST13	Chromosome	2008	Liaoning	Milk dairy products
30424	Cronobacter malonaticus	mcr-9.1	ST201	Chromosome	2012	Heilongjiang	Special dietary food
30426	Cronobacter sakazakii	mcr-9.1	ST1	Chromosome	2012	Heilongjiang	Others
30435	Cronobacter sakazakii	mcr-9.1	ST1	Chromosome	2012	Heilongjiang	Special dietary food
30477	Cronobacter sakazakii	mcr-9.1	ST21	Plasmid	2012	Heilongjiang	Special dietary food
AHCR0003	Cronobacter sakazakii	mcr-9.1	ST3	Chromosome	2012	Anhui	Milk dairy products
AHCR0005	Cronobacter sakazakii	mcr-9.1	ST1	Chromosome	2007	Beijing	Milk dairy products
BJ15	Cronobacter malonaticus	mcr-9.1	ST7	Chromosome	2013	Beijing	Others
DCK10	Cronobacter sakazakii	mcr-9.1	ST1	Chromosome	2018	Gansu	Special dietary food
DCK11	Cronobacter sakazakii	mcr-9.1	ST1	Plasmid	2018	Gansu	Special dietary food
DCK17	Cronobacter malonaticus	mcr-9.1	ST629	Chromosome	2018	Gansu	Grain food products
DCK33	Cronobacter sakazakii	mcr-9.1	ST1	Plasmid	2019	Gansu	Special dietary food
DCK46	Cronobacter sakazakii	mcr-9.1	ST1	Plasmid	2019	Gansu	Special dietary food
DCK4	Cronobacter sakazakii	mcr-9.1	ST1	Chromosome	2018	Gansu	Special dietary food
HBCR0002	Cronobacter sakazakii	mcr-9.1	ST1	Chromosome	2010	Sichuan	Special dietary food
HECR0009	Cronobacter sakazakii	mcr-9.1	ST3	Chromosome	2011	Hebei	Grain food products
HECR0019	Cronobacter sakazakii	mcr-9.1	ST1	Chromosome	2012	Hebei	Special dietary food
HECR0021	Cronobacter sakazakii	mcr-9.1	ST1	Chromosome	2012	Hebei	Special dietary food
HECR0022	Cronobacter sakazakii	mcr-9.1	ST1	Chromosome	2012	Hebei	Special dietary food
HECR0023	Cronobacter sakazakii	mcr-9.1	ST1	Chromosome	2012	Hebei	Special dietary food
HECR0024	Cronobacter sakazakii	mcr-9.1	ST1	Chromosome	2012	Hebei	Special dietary food
HECR0025	Cronobacter sakazakii	mcr-9.1	ST1	Chromosome	2012	Hebei	Special dietary food
HECR0027	Cronobacter sakazakii	mcr-9.1	ST1	Chromosome	2012	Hebei	Special dietary food
HECR0028	Cronobacter sakazakii	mcr-9.1	ST1	Chromosome	2012	Hebei	Special dietary food
HECR0030	Cronobacter sakazakii	mcr-9.1	ST1	Chromosome	2012	Hebei	Special dietary food
HECR0031	Cronobacter sakazakii	mcr-9.1	ST1	Chromosome	2012	Hebei	Special dietary food
HECR0032	Cronobacter sakazakii	mcr-9.1	ST1	Chromosome	2012	Hebei	Special dietary food
HECR0033	Cronobacter sakazakii	mcr-9.1	ST1	Plasmid	2012	Hebei	Special dietary food
HECR0064	Cronobacter sakazakii	mcr-9.1	ST1	Plasmid	2013	Hebei	Special dietary food
HECR0065	Cronobacter sakazakii	mcr-9.1	ST1	Chromosome	2013	Hebei	Special dietary food
HLJ01_FDSW202464849-1r	Cronobacter sakazakii	mcr-9.1	ST1	Plasmid	2017	Heilongjiang	Special dietary food
HLJ03_FDSW202464851-1r	Cronobacter sakazakii	mcr-9.1	ST1	Plasmid	2017	Heilongjiang	Special dietary food
HLJ04_FDSW202464852-1r	Cronobacter sakazakii	mcr-9.1	ST1	Plasmid	2017	Heilongjiang	Special dietary food
HLJ05_FDSW202464853-1r	Cronobacter sakazakii	mcr-9.1	ST1	Plasmid	2017	Heilongjiang	Special dietary food
HLJ06_FDSW202464854-1r	Cronobacter sakazakii	mcr-9.1	ST1	Plasmid	2017	Heilongjiang	Special dietary food
HLJ08_FDSW202464856-1r	Cronobacter sakazakii	mcr-9.1	ST1	Plasmid	2017	Heilongjiang	Special dietary food
HLJ09_FDSW202464857-1r	Cronobacter sakazakii	mcr-9.1	ST1	Plasmid	2017	Heilongjiang	Special dietary food
HLJ10_FDSW202464858-1r	Cronobacter sakazakii	mcr-9.1	ST1	Plasmid	2017	Heilongjiang	Special dietary food
HLJ11_FDSW202464859-1r	Cronobacter sakazakii	mcr-9.1	ST1	Plasmid	2017	Heilongjiang	Special dietary food
HLJ12_FDSW202464860-1r	Cronobacter sakazakii	mcr-9.1	ST1	Plasmid	2017	Heilongjiang	Special dietary food
HLJ13_FDSW202464861-1r	Cronobacter sakazakii	mcr-9.1	ST1	Plasmid	2017	Heilongjiang	Special dietary food
HLJ14_FDSW202464862-1r	Cronobacter sakazakii	mcr-9.1	ST1	Plasmid	2017	Heilongjiang	Special dietary food
HLJ15_FDSW202464863-1r	Cronobacter sakazakii	mcr-9.1	ST1	Plasmid	2017	Heilongjiang	Special dietary food
HLJ16_FDSW202464864-1r	Cronobacter sakazakii	mcr-9.1	ST1	Plasmid	2017	Heilongjiang	Special dietary food
HLJ18_FDSW202464866-1r	Cronobacter sakazakii	mcr-9.1	ST1	Plasmid	2017	Heilongjiang	Special dietary food
HLJ19_FDSW202464867-1r	Cronobacter sakazakii	mcr-9.1	ST1	Plasmid	2017	Heilongjiang	Special dietary food
HLJ20_FDSW202464868-1r	Cronobacter sakazakii	mcr-9.1	ST1	Plasmid	2017	Heilongjiang	Special dietary food
HLJ21_FDSW202464869-1r	Cronobacter sakazakii	mcr-9.1	ST1	Plasmid	2017	Heilongjiang	Special dietary food
HLJ22_FDSW202464870-1r	Cronobacter sakazakii	mcr-9.1	ST1	Plasmid	2017	Heilongjiang	Special dietary food
HLJ23_FDSW202464871-1r	Cronobacter sakazakii	mcr-9.1	ST1	Plasmid	2017	Heilongjiang	Special dietary food
HLJ24_FDSW202464872-1r	Cronobacter sakazakii	mcr-9.1	ST1	Plasmid	2017	Heilongjiang	Special dietary food
HLJ25_FDSW202464873-1r	Cronobacter sakazakii	mcr-9.1	ST1	Plasmid	2017	Heilongjiang	Special dietary food
HLJ26_FDSW202464874-1r	Cronobacter sakazakii	mcr-9.1	ST1	Plasmid	2017	Heilongjiang	Special dietary food
HLJ28_FDSW202464876-1r	Cronobacter sakazakii	mcr-9.1	ST1	Plasmid	2017	Heilongjiang	Special dietary food
HLJ29_FDSW202464877-1r	Cronobacter sakazakii	mcr-9.1	ST1	Plasmid	2017	Heilongjiang	Special dietary food
HLJ31_FDSW202464879-1r	Cronobacter sakazakii	mcr-9.1	ST1	Plasmid	2017	Heilongjiang	Special dietary food
HLJCR0078	Cronobacter sakazakii	mcr-9.1	ST40	Chromosome	2016	Heilongjiang	Milk dairy products
HLJCR0104	Cronobacter sakazakii	mcr-9.1	Unknown	Chromosome	2016	Heilongjiang	Milk dairy products
HLJCR0115	Cronobacter sakazakii	mcr-9.1	ST1	Chromosome	2016	Heilongjiang	Milk dairy products
HLJCR0120	Cronobacter sakazakii	mcr-10.1	Unknown	Chromosome	2016	Heilongjiang	Milk dairy products
HLJCR0128	Cronobacter sakazakii	mcr-9.1	ST1	Chromosome	2016	Heilongjiang	Milk dairy products
HLJCR0141	Cronobacter sakazakii	mcr-9.1	ST1	Chromosome	2013	Heilongjiang	Milk dairy products
HLJCR0142	Cronobacter sakazakii	mcr-9.1	ST1	Chromosome	2013	Heilongjiang	Milk dairy products
HLJCR0151	Cronobacter malonaticus	mcr-9.1	ST201	Plasmid	2011	Heilongjiang	Milk dairy products
HNCR0001	Cronobacter sakazakii	mcr-9.1	ST1	Chromosome	2006	Hunan	Cocoa products
LNCR0003	Cronobacter turicensis	mcr-9.1	ST236	Plasmid	2010	Sichuan	Milk dairy products
LNCR0004	Cronobacter turicensis	mcr-9.1	ST236	Plasmid	2010	Sichuan	Special dietary food
NXCR0003	Cronobacter sakazakii	mcr-9.1	ST64	Plasmid	2010	Ningxia	Beverages
S-1_FDSW202492597-1r	Cronobacter malonaticus	mcr-9.1	ST201	Plasmid	2018	Heilongjiang	Special dietary food
S21A0408	Cronobacter sakazakii	mcr-9.1	ST1	Plasmid	2019	Sinkiang	Milk dairy products
S21A0409	Cronobacter sakazakii	mcr-9.1	ST1	Plasmid	2019	Sinkiang	Milk dairy products
S21A0418	Cronobacter sakazakii	mcr-9.1	ST1	Plasmid	2019	Chungking	Milk dairy products
S21A0419	Cronobacter sakazakii	mcr-9.1	ST1	Plasmid	2019	Chungking	Milk dairy products
S21A0422	Cronobacter sakazakii	mcr-9.1	ST1	Plasmid	2019	Ningxia	Milk dairy products
S21A0423	Cronobacter sakazakii	mcr-9.1	ST1	Plasmid	2019	Ningxia	Milk dairy products
S21A0424	Cronobacter sakazakii	mcr-9.1	ST1	Plasmid	2019	Ningxia	Milk dairy products
S21A0435	Cronobacter sakazakii	mcr-9.1	ST249	Chromosome	2019	Fujian	Milk dairy products
S21A0451	Cronobacter sakazakii	mcr-9.1	ST1	Plasmid	2019	Hubei	Milk dairy products
S21A0459	Cronobacter sakazakii	mcr-9.1	ST1	Plasmid	2019	Hubei	Milk dairy products
S21A0472	Cronobacter sakazakii	mcr-9.1	ST1	Plasmid	2019	Hubei	Milk dairy products
S21A0481	Cronobacter sakazakii	mcr-9.1	ST33	Plasmid	2019	Hubei	Milk dairy products
S21A0482	Cronobacter sakazakii	mcr-9.1	ST33	Plasmid	2019	Hubei	Milk dairy products
S21A0484	Cronobacter sakazakii	mcr-9.1	ST1	Chromosome	2019	Hubei	Milk dairy products
S21A0663	Cronobacter sakazakii	mcr-9.1	ST1	Plasmid	2019	Inner	Milk dairy products
S21A0669	Cronobacter sakazakii	mcr-9.1	ST155	Chromosome	2019	Zhejiang	Milk dairy products
S21A0672	Cronobacter sakazakii	mcr-9.1	ST1	Plasmid	2019	Zhejiang	Milk dairy products
S21A0682	Cronobacter malonaticus	mcr-10.1 like	ST211	Plasmid	2019	Zhejiang	Milk dairy products
S21A0706	Cronobacter sakazakii	mcr-9.1	ST1	Plasmid	2019	Sichuan	Milk dairy products
S21A0708	Cronobacter sakazakii	mcr-9.1	ST64	Plasmid	2019	Tianjin	Milk dairy products
S21A0715	Cronobacter sakazakii	mcr-9.1	ST281	Plasmid	2019	Tianjin	Milk dairy products
S21A0722	Cronobacter sakazakii	mcr-9.1	ST1	Plasmid	2019	Tianjin	Milk dairy products
S21A0723	Cronobacter sakazakii	mcr-9.1	ST1	Plasmid	2019	Tianjin	Milk dairy products
S21A0742	Cronobacter sakazakii	mcr-9.1	ST1	Plasmid	2019	Shanxi	Milk dairy products
S21A0743	Cronobacter sakazakii	mcr-9.1	ST1	Plasmid	2019	Shanxi	Milk dairy products
SCCR0009	Cronobacter malonaticus	mcr-9.1	ST201	Plasmid	2011	Sichuan	Milk dairy products
SCCR0016	Cronobacter sakazakii	mcr-9.1	ST4	Plasmid	2011	Sichuan	Milk dairy products
SCCR0023	Cronobacter sakazakii	mcr-9.1	ST155	Chromosome	2010	Shandong	Condiments
SCCR0024	Cronobacter sakazakii	mcr-9.1	ST13	Chromosome	2010	Shandong	Beverages
SD47	Cronobacter sakazakii	mcr-9.1	ST155	Chromosome	2016	Shandong	Condiments
SDCR0049	Cronobacter sakazakii	mcr-9.1	ST155	Chromosome	2016	Shandong	Condiments
SDCR0086	Cronobacter sakazakii	mcr-9.1	ST3	Chromosome	2016	Shandong	Condiments
SDCR0087	Cronobacter sakazakii	mcr-9.1	ST485	Chromosome	2016	Shandong	Condiments
S-HA04_NDMS02523	Cronobacter sakazakii	mcr-9.1	ST4	Plasmid	2012	Henan	Milk dairy products
S-HE84_FDSW202492584-1r	Cronobacter sakazakii	mcr-9.1	ST3	Chromosome	2017	Hebei	Grain food products
S-HE87_FDSW202492587-1r	Cronobacter sakazakii	mcr-9.1	ST3	Chromosome	2017	Hebei	Grain food products
S-HE88_FDSW202492588-1r	Cronobacter sakazakii	mcr-9.1	ST3	Chromosome	2017	Hebei	Grain food products
S-HE89_FDSW202492589-1r	Cronobacter sakazakii	mcr-9.1	ST3	Chromosome	2017	Hebei	Grain food products
S-HE90_FDSW202492590-1r	Cronobacter sakazakii	mcr-9.1	ST3	Chromosome	2017	Hebei	Grain food products
S-HE93_FDSW202492593-1r	Cronobacter sakazakii	mcr-9.1	ST3	Plasmid	2017	Hebei	Grain food products
S-HE95_FDSW202492595-1r	Cronobacter sakazakii	mcr-9.1	ST3	Plasmid	2017	Hebei	Grain food products
S-HLJ174_FDSW202492518-1r	Cronobacter sakazakii	mcr-9.1	Unknown	Chromosome	2011	Heilongjiang	Special dietary food
S-HLJ178_FDSW202492521-1r	Cronobacter sakazakii	mcr-9.1 like	Unknown	Plasmid	2011	Heilongjiang	Special dietary food
S-HLJ196_FDSW202492537-1r	Cronobacter sakazakii	mcr-9.1	ST1	Plasmid	2018	Heilongjiang	Special dietary food
S-HLJ202_FDSW202492543-1r	Cronobacter sakazakii	mcr-9.1	ST1	Plasmid	2018	Heilongjiang	Special dietary food
S-HLJ205_FDSW202492546-1r	Cronobacter sakazakii	mcr-9.1	ST21	Chromosome	2018	Heilongjiang	Special dietary food
S-HLJ206_FDSW202492547-1r	Cronobacter sakazakii	mcr-9.1	ST21	Chromosome	2018	Heilongjiang	Special dietary food
S-HLJ212_FDSW202492553-1r	Cronobacter sakazakii	mcr-9.1	ST21	Plasmid	2018	Heilongjiang	Special dietary food
S-HLJ215_FDSW202492555-1r	Cronobacter sakazakii	mcr-9.1	ST21	Chromosome	2018	Heilongjiang	Special dietary food
S-HLJ216_FDSW202492556-1r	Cronobacter sakazakii	mcr-9.1	ST21	Chromosome	2018	Heilongjiang	Special dietary food
S-HLJ217_FDSW202492557-1r	Cronobacter sakazakii	mcr-9.1	ST21	Chromosome	2018	Heilongjiang	Special dietary food
S-HLJ219_FDSW202492559-1r	Cronobacter sakazakii	mcr-9.1	ST21	Plasmid	2018	Heilongjiang	Special dietary food
S-HLJ220_FDSW202492560-1r	Cronobacter sakazakii	mcr-9.1	ST21	Chromosome	2018	Heilongjiang	Special dietary food
S-HLJ221_FDSW202492561-1r	Cronobacter sakazakii	mcr-9.1	ST21	Plasmid	2018	Heilongjiang	Special dietary food
S-HLJ224_FDSW202492564-1r	Cronobacter sakazakii	mcr-9.1	ST21	Chromosome	2018	Heilongjiang	Special dietary food
S-SC14_NDMS02531	Cronobacter sakazakii	mcr-9.1	ST4	Plasmid	2011	Sichuan	Milk dairy products
S-SC15_NDMS02532	Cronobacter sakazakii	mcr-9.1	ST4	Plasmid	2011	Sichuan	Milk dairy products
