# Supplementary material for: Large-scale genomic survey and characterization of mcr genes carried by foodborne Cronobacter isolates
Source: mSystems. 2023 Sep 11;8(5):e00450-23. doi: 10.1128/msystems.00450-23 (PMC10654070; doi:10.1128/msystems.00450-23)
Supplement: Table S2 — The genomic statistics of Cronobacter carrying mcr genes in this study. [file msystems.00450-23-s0005.xlsx]

## Sheet: 133_N50
Table S2 The genomic statistics of Cronobacter carring mcr genes in this study
strain ID	N50	N90	Total numbers	Total length	Average length	Max length	Min length	Median length	Accession ID
10403.1	2374071	97425	24	4562932	190122	2374071	687	29842	GWHCAYU00000000
10405	622746	144305	18	4703891	261327	2338086	518	32736	GWHCAYV00000000
10406	525309	86720	32	4615262	144227	1712738	578	30859	GWHCAYW00000000
10407	623011	125743	19	4709659	247877	2338507	526	90328	GWHCAYX00000000
10424	2338994	271712	17	4583728	269631	2338994	526	29796	GWHCAYY00000000
10456	525309	86724	31	4616262	148912	1712627	576	34890	GWHCAYZ00000000
10457	525311	86725	29	4615919	159170	1712691	649	36111	GWHCAZA00000000
10469	525478	86845	34	4625223	136036	1712974	509	28135	GWHCAZB00000000
30424	288865	53820	63	4856419	77086	890061	540	7738	GWHCAZC00000000
30426	580870	130796	40	4642034	116051	1256221	506	11926	GWHCAZD00000000
30435	919779	114898	24	4528593	188691	1418629	526	12135	GWHCAZE00000000
30477	544762	126478	58	4501597	77613.7	767946	504	923	GWHCAZF00000000
AHCR0003	1018408	97823	29	4556019	157104	1285412	528	19216	GWHCAZG00000000
AHCR0005	2394372	131003	20	4617633	230882	2394372	575	79938	GWHCAZH00000000
BJ15	623278	166869	28	4369670	156060	1958887	582	19242	GWHCAZI00000000
DCK10	617566	132590	35	4555505	130157	934502	504	9994	GWHCAZJ00000000
DCK11	641952	89251	45	4549517	101100	1061262	513	5509	GWHCAZK00000000
DCK17	2349624	167297	22	4522263	205557	2349624	507	24674	GWHCAZL00000000
DCK33	603521	783	1033	5286006	5117.14	824084	500	603	GWHCAZM00000000
DCK46	598514	1519	811	5065979	6246.58	1358123	500	603	GWHCAZN00000000
DCK4	636526	145611	29	4565360	157426	1039621	566	5011	GWHCAZO00000000
HBCR0002	528998	143333	31	4510593	145503	2044543	512	12834	GWHCAZP00000000
HECR0009	1017450	102519	23	4458131	193832	1297478	505	30027	GWHCAZQ00000000
HECR0019	2297914	189826	19	4462748	234881	2297914	515	45354	GWHCAZR00000000
HECR0021	2298050	189826	19	4462943	234892	2298050	515	45354	GWHCAZS00000000
HECR0022	2297932	189826	19	4462809	234885	2297932	515	45354	GWHCAZT00000000
HECR0023	2298040	189824	16	4416862	276054	2298040	515	29607	GWHCAZU00000000
HECR0024	2298047	189824	16	4417474	276092	2298047	515	29607	GWHCAZV00000000
HECR0025	2298040	189826	19	4462848	234887	2298040	515	45354	GWHCAZW00000000
HECR0027	2298040	189826	19	4462602	234874	2298040	515	45354	GWHCAZX00000000
HECR0028	2298128	189824	16	4417703	276106	2298128	515	29607	GWHCAZY00000000
HECR0030	2297900	189826	19	4462765	234882	2297900	515	45354	GWHCAZZ00000000
HECR0031	2297922	189826	19	4462730	234881	2297922	515	45354	GWHCBAA00000000
HECR0032	2298138	189826	19	4462981	234894	2298138	515	45354	GWHCBAB00000000
HECR0033	2298009	145670	22	4468444	203111	2298009	534	29729	GWHCBAC00000000
HECR0064	382890	125294	42	4620050	110001	598471	506	11144	GWHCBAD00000000
HECR0065	383408	89083	40	4619411	115485	602538	506	25725	GWHCBAE00000000
HLJ01_FDSW202464849-1r	217771	37525	133	7421806	55803.1	721964	501	10218	GWHCBAF00000000
HLJ03_FDSW202464851-1r	366988	125337	42	4599005	109500	721688	535	5033	GWHCBAG00000000
HLJ04_FDSW202464852-1r	406996	145611	44	4599931	104544	721688	535	4487	GWHCBAH00000000
HLJ05_FDSW202464853-1r	367048	125397	42	4604342	109627	721964	531	5991	GWHCBAI00000000
HLJ06_FDSW202464854-1r	407056	145671	40	4603742	115094	721964	534	5483	GWHCBAJ00000000
HLJ08_FDSW202464856-1r	367048	125397	41	4603627	112284	721964	534	16394	GWHCBAK00000000
HLJ09_FDSW202464857-1r	275977	125397	43	4603835	107066	634657	534	26360	GWHCBAL00000000
HLJ10_FDSW202464858-1r	407056	145671	40	4603730	115093	721964	534	5483	GWHCBAM00000000
HLJ11_FDSW202464859-1r	308523	125337	43	4666745	108529	721688	535	5038	GWHCBAN00000000
HLJ12_FDSW202464860-1r	366988	125337	40	4597947	114949	721688	605	5134	GWHCBAO00000000
HLJ13_FDSW202464861-1r	367156	125397	39	4603204	118031	721964	566	16394	GWHCBAP00000000
HLJ14_FDSW202464862-1r	367156	125397	41	4604029	112293	721964	534	5991	GWHCBAQ00000000
HLJ15_FDSW202464863-1r	407056	145671	43	4604551	107083	721964	531	4721	GWHCBAR00000000
HLJ16_FDSW202464864-1r	407056	145671	41	4603687	112285	721748	534	5194	GWHCBAS00000000
HLJ18_FDSW202464866-1r	407055	145671	39	4603614	118041	721964	534	5991	GWHCBAT00000000
HLJ19_FDSW202464867-1r	407056	145671	40	4588169	114704	721964	534	5483	GWHCBAU00000000
HLJ20_FDSW202464868-1r	407056	145671	40	4603740	115094	721964	534	5483	GWHCBAV00000000
HLJ21_FDSW202464869-1r	407043	145671	40	4603733	115093	721964	534	5483	GWHCBAW00000000
HLJ22_FDSW202464870-1r	407056	145671	40	4587770	114694	721964	534	5483	GWHCBAX00000000
HLJ23_FDSW202464871-1r	407056	145671	40	4603743	115094	721964	534	5483	GWHCBAY00000000
HLJ24_FDSW202464872-1r	367156	125397	41	4603876	112290	721964	534	5991	GWHCBAZ00000000
HLJ25_FDSW202464873-1r	406996	110144	46	4599912	99998.1	721688	509	4661	GWHCBBA00000000
HLJ26_FDSW202464874-1r	367156	125397	40	4603624	115091	721915	534	5991	GWHCBBB00000000
HLJ28_FDSW202464876-1r	367156	125397	40	4603400	115085	721964	566	5991	GWHCBBC00000000
HLJ29_FDSW202464877-1r	407056	145671	39	4604414	118062	721964	566	11989	GWHCBBD00000000
HLJ31_FDSW202464879-1r	406996	145611	41	4598851	112167	721688	605	5134	GWHCBBE00000000
HLJCR0078	317252	76954	39	4650888	119254	1523989	511	26637	GWHCBBF00000000
HLJCR0104	919434	138265	21	4452750	212036	1417912	513	26236	GWHCBBG00000000
HLJCR0115	636358	138050	23	4451179	193530	999774	513	29605	GWHCBBH00000000
HLJCR0120	213560	49006	120	9140271	76168.9	696220	540	23082	GWHCBBI00000000
HLJCR0128	636359	138052	22	4451596	202345	999739	515	26238	GWHCBBJ00000000
HLJCR0141	638519	175421	21	4556920	216996	2083480	515	29607	GWHCBBK00000000
HLJCR0142	2392428	143316	24	4546336	189431	2392428	515	26238	GWHCBBL00000000
HLJCR0151	523813	91330	36	4494380	124844	914789	562	26219	GWHCBBM00000000
HNCR0001	641611	152669	24	4468489	186187	2043025	652	13357	GWHCBBN00000000
LNCR0003	623159	144305	21	4705893	224090	2128044	520	32736	GWHCBBO00000000
LNCR0004	573854	127664	23	4712357	204885	2338296	501	32858	GWHCBBP00000000
NXCR0003	161749	52645	67	4594027	68567.6	436569	511	26261	GWHCBBQ00000000
S-1_FDSW202492597-1r	524213	82013	41	4505438	109889	914932	543	7970	GWHCBBR00000000
S21A0408	1027328	145671	34	4472976	131558	1331001	518	4885	GWHCBBS00000000
S21A0409	1027328	145671	36	4553020	126473	1331011	536	6837	GWHCBBT00000000
S21A0418	412975	125396	50	4582999	91660	598411	572	4364	GWHCBBU00000000
S21A0419	412915	109559	58	4579547	78957.7	598351	506	4070	GWHCBBV00000000
S21A0422	632041	106770	48	4549112	94773.2	1321046	541	4487	GWHCBBW00000000
S21A0423	433145	106770	46	4550651	98927.2	1321046	541	3861	GWHCBBX00000000
S21A0424	632060	106770	45	4552273	101162	1321098	541	3762	GWHCBBY00000000
S21A0435	617402	140470	22	4320927	196406	1226166	523	35420	GWHCBBZ00000000
S21A0451	641836	89252	46	4486940	97542.2	1020958	512	4950	GWHCBCA00000000
S21A0459	641812	145671	43	4470871	103974	1322716	558	4885	GWHCBCB00000000
S21A0472	598514	145671	30	4548738	151625	1358390	605	11532	GWHCBCC00000000
S21A0481	826024	234261	22	4347301	197605	1505487	518	26387	GWHCBCD00000000
S21A0482	2331457	234261	19	4346730	228775	2331457	540	26387	GWHCBCE00000000
S21A0484	978029	145671	25	4589243	183570	1458980	503	26360	GWHCBCF00000000
S21A0663	548568	79414	54	4583595	84881.4	1145965	504	3662	GWHCBCG00000000
S21A0669	269551	44813	48	4402054	91709.5	1007416	501	27990	GWHCBCH00000000
S21A0672	641834	145671	35	4557000	130200	1330992	536	9681	GWHCBCI00000000
S21A0682	512529	91434	72	4572904	63512.6	854575	504	2965	GWHCBCJ00000000
S21A0706	627839	89251	42	4527562	107799	1322712	605	7089	GWHCBCK00000000
S21A0708	579862	103583	57	4577067	80299.4	1025127	523	3797	GWHCBCL00000000
S21A0715	1011240	107624	40	4554744	113869	1369114	525	5030	GWHCBCM00000000
S21A0722	598514	145671	37	4555141	123112	1358390	536	4547	GWHCBCN00000000
S21A0723	542399	89251	36	4574070	127058	1208527	535	20317	GWHCBCO00000000
S21A0742	627834	145671	32	4495850	140495	1341674	605	20319	GWHCBCP00000000
S21A0743	627834	145671	46	4507747	97994.5	1341674	504	2470	GWHCBCQ00000000
SCCR0009	523814	91332	37	4493968	121459	914734	562	26221	GWHCBCR00000000
SCCR0016	564338	243801	34	4636229	136360	1453731	524	9544	GWHCBCS00000000
SCCR0023	235651	73443	40	4448591	111215	851343	503	38776	GWHCBCT00000000
SCCR0024	581208	109139	26	4408575	169561	2011834	519	16050	GWHCBCU00000000
SD47	212344	44107	63	4553215	72273.3	708910	504	26822	GWHCBCV00000000
SDCR0049	269933	75028	46	4561315	99159	870603	509	32009	GWHCBCW00000000
SDCR0086	1018250	102618	22	4493695	204259	1344051	505	30027	GWHCBCX00000000
SDCR0087	254075	73149	46	4445551	96642.4	817929	536	32295	GWHCBCY00000000
S-HA04_NDMS02523	558020	141424	36	4615242	128201	1453875	531	2134	GWHCBCZ00000000
S-HE84_FDSW202492584-1r	1018243	102388	33	4653753	141023	1343829	505	11661	GWHCBDA00000000
S-HE87_FDSW202492587-1r	1018082	102388	34	4607505	135515	1297486	505	7245	GWHCBDB00000000
S-HE88_FDSW202492588-1r	542406	97256	35	4554989	130143	1297383	505	15206	GWHCBDC00000000
S-HE89_FDSW202492589-1r	1017768	102388	33	4554710	138022	1297663	505	11562	GWHCBDD00000000
S-HE90_FDSW202492590-1r	1018249	102388	33	4653950	141029	1344089	505	11661	GWHCBDE00000000
S-HE93_FDSW202492593-1r	542406	102388	36	4654138	129282	1343829	505	11562	GWHCBDF00000000
S-HE95_FDSW202492595-1r	542699	102418	39	4658111	119439	1343891	503	7305	GWHCBDG00000000
S-HLJ174_FDSW202492518-1r	538640	127707	42	4535458	107987	715188	503	7147	GWHCBDH00000000
S-HLJ178_FDSW202492521-1r	11450	1222	1277	4945192	3872.51	70722	500	1218	GWHCBDI00000000
S-HLJ196_FDSW202492537-1r	383611	125396	43	4531060	105373	598514	525	11532	GWHCBDJ00000000
S-HLJ202_FDSW202492543-1r	317669	125396	43	4498551	104617	518721	605	11532	GWHCBDK00000000
S-HLJ205_FDSW202492546-1r	437692	96860	48	4640433	96675.7	1023692	571	4130	GWHCBDL00000000
S-HLJ206_FDSW202492547-1r	437887	96920	49	4645394	94804	1023752	511	4485	GWHCBDM00000000
S-HLJ212_FDSW202492553-1r	348864	88998	60	4883150	81385.8	1023910	511	4580	GWHCBDN00000000
S-HLJ215_FDSW202492555-1r	348804	88938	56	4671283	83415.8	1023692	571	4130	GWHCBDO00000000
S-HLJ216_FDSW202492556-1r	348804	88938	57	4672299	81970.2	1023692	515	4130	GWHCBDP00000000
S-HLJ217_FDSW202492557-1r	300457	74838	57	4743554	83220.2	1023692	571	4577	GWHCBDQ00000000
S-HLJ219_FDSW202492559-1r	437887	101266	53	4855249	91608.5	1023910	511	4580	GWHCBDR00000000
S-HLJ220_FDSW202492560-1r	300460	89062	57	4782229	83898.8	982686	556	4523	GWHCBDS00000000
S-HLJ221_FDSW202492561-1r	348864	89123	57	4788001	84000	982803	511	4583	GWHCBDT00000000
S-HLJ224_FDSW202492564-1r	300460	88938	58	4848218	83590	1023692	571	4520	GWHCBDU00000000
S-SC14_NDMS02531	357151	221982	37	4636300	125305	998089	504	10477	GWHCBDV00000000
S-SC15_NDMS02532	564548	230569	37	4600819	124346	1223269	500	9568	GWHCBDW00000000
