# Supplementary material for: Large-scale genomic survey and characterization of mcr genes carried by foodborne Cronobacter isolates
Source: mSystems. 2023 Sep 11;8(5):e00450-23. doi: 10.1128/msystems.00450-23 (PMC10654070; doi:10.1128/msystems.00450-23)
Supplement: Table S3 — The Cronobacter genomes from NCBI database. [file msystems.00450-23-s0006.xlsx]

## Sheet: 920
Table S3 The Cronobacter genomes from NCBI database
assembly_accession	bioproject	biosample	species	assembly_level
GCA_000504545.1	PRJNA217377	SAMN02641531	Cronobacter malonaticus	Complete_Genome
GCA_000742335.1	PRJNA257993	SAMN02981212	Cronobacter malonaticus	Scaffold
GCA_000742345.1	PRJNA257994	SAMN02981213	Cronobacter malonaticus	Scaffold
GCA_000742355.1	PRJNA257995	SAMN02981214	Cronobacter malonaticus	Scaffold
GCA_000742395.1	PRJNA257996	SAMN02981215	Cronobacter malonaticus	Scaffold
GCA_000742405.1	PRJNA257997	SAMN02981580	Cronobacter malonaticus	Scaffold
GCA_001922805.1	PRJNA258403	SAMN04329586	Cronobacter malonaticus	Contig
GCA_001922825.1	PRJNA258403	SAMN04329653	Cronobacter malonaticus	Contig
GCA_001922875.1	PRJNA258403	SAMN06100263	Cronobacter malonaticus	Contig
GCA_002093915.1	PRJNA287482	SAMN03782455	Cronobacter malonaticus	Scaffold
GCA_002978135.2	PRJNA397666	SAMN07483941	Cronobacter malonaticus	Scaffold
GCA_002978155.1	PRJNA397666	SAMN07483938	Cronobacter malonaticus	Scaffold
GCA_002978165.1	PRJNA397666	SAMN07483939	Cronobacter malonaticus	Scaffold
GCA_002978175.1	PRJNA397666	SAMN07483937	Cronobacter malonaticus	Contig
GCA_002978185.1	PRJNA397666	SAMN07483940	Cronobacter malonaticus	Scaffold
GCA_002978235.1	PRJNA397666	SAMN07483935	Cronobacter malonaticus	Scaffold
GCA_002978245.1	PRJNA397666	SAMN07483936	Cronobacter malonaticus	Scaffold
GCA_002978275.1	PRJNA397666	SAMN07483933	Cronobacter malonaticus	Contig
GCA_002978285.1	PRJNA397666	SAMN07483934	Cronobacter malonaticus	Scaffold
GCA_002978315.1	PRJNA397666	SAMN07483932	Cronobacter malonaticus	Scaffold
GCA_002978325.1	PRJNA397666	SAMN07483931	Cronobacter malonaticus	Contig
GCA_002978335.1	PRJNA397666	SAMN07483930	Cronobacter malonaticus	Scaffold
GCA_002978375.1	PRJNA397666	SAMN07483923	Cronobacter malonaticus	Scaffold
GCA_002978385.1	PRJNA397666	SAMN07483925	Cronobacter malonaticus	Scaffold
GCA_002978395.1	PRJNA397666	SAMN07483924	Cronobacter malonaticus	Scaffold
GCA_002978405.2	PRJNA397666	SAMN07483922	Cronobacter malonaticus	Scaffold
GCA_002978455.1	PRJNA397666	SAMN07483919	Cronobacter malonaticus	Scaffold
GCA_002978475.1	PRJNA397666	SAMN07483921	Cronobacter malonaticus	Scaffold
GCA_002978485.1	PRJNA397666	SAMN07483918	Cronobacter malonaticus	Scaffold
GCA_002978495.1	PRJNA397666	SAMN07483920	Cronobacter malonaticus	Scaffold
GCA_002978535.1	PRJNA397666	SAMN07483915	Cronobacter malonaticus	Contig
GCA_002978545.1	PRJNA397666	SAMN07483916	Cronobacter malonaticus	Contig
GCA_002978565.1	PRJNA397666	SAMN07483917	Cronobacter malonaticus	Scaffold
GCA_002983535.1	PRJNA397666	SAMN07483929	Cronobacter malonaticus	Scaffold
GCA_002983555.1	PRJNA397666	SAMN07483927	Cronobacter malonaticus	Scaffold
GCA_002983565.1	PRJNA397666	SAMN07483928	Cronobacter malonaticus	Contig
GCA_002983575.1	PRJNA397666	SAMN07483926	Cronobacter malonaticus	Contig
GCA_003795605.1	PRJNA431479	SAMN08392909	Cronobacter malonaticus	Contig
GCA_003858305.1	PRJNA431479	SAMN08516891	Cronobacter malonaticus	Contig
GCA_009938405.1	PRJNA498360	SAMN10274160	Cronobacter malonaticus	Scaffold
GCA_009938605.1	PRJNA498360	SAMN10273231	Cronobacter malonaticus	Scaffold
GCA_009938615.1	PRJNA498360	SAMN10274153	Cronobacter malonaticus	Scaffold
GCA_009938655.1	PRJNA498360	SAMN10273227	Cronobacter malonaticus	Scaffold
GCA_009938735.1	PRJNA498360	SAMN10273134	Cronobacter malonaticus	Scaffold
GCA_009938865.1	PRJNA498360	SAMN10266044	Cronobacter malonaticus	Scaffold
GCA_013186065.1	PRJNA515775	SAMN11465905	Cronobacter malonaticus	Contig
GCA_015350615.1	PRJNA258403	SAMN14669707	Cronobacter malonaticus	Contig
GCA_015353245.1	PRJNA258403	SAMN14669709	Cronobacter malonaticus	Contig
GCA_015353415.1	PRJNA258403	SAMN14669756	Cronobacter malonaticus	Contig
GCA_015353475.1	PRJNA258403	SAMN14669741	Cronobacter malonaticus	Contig
GCA_015353485.1	PRJNA258403	SAMN14669753	Cronobacter malonaticus	Contig
GCA_015353535.1	PRJNA258403	SAMN14669713	Cronobacter malonaticus	Contig
GCA_015353545.1	PRJNA258403	SAMN14669750	Cronobacter malonaticus	Contig
GCA_015353655.1	PRJNA258403	SAMN14669749	Cronobacter malonaticus	Contig
GCA_015353775.1	PRJNA258403	SAMN14669742	Cronobacter malonaticus	Contig
GCA_015354035.1	PRJNA258403	SAMN14669729	Cronobacter malonaticus	Contig
GCA_016070655.1	PRJNA514245	SAMN11268728	Cronobacter malonaticus	Contig
GCA_016070675.1	PRJNA514245	SAMN11268723	Cronobacter malonaticus	Contig
GCA_016076375.1	PRJNA258403	SAMN09426143	Cronobacter malonaticus	Contig
GCA_016076405.1	PRJNA258403	SAMN09426145	Cronobacter malonaticus	Contig
GCA_016076495.1	PRJNA258403	SAMN09426144	Cronobacter malonaticus	Contig
GCA_016076615.1	PRJNA258403	SAMN09426146	Cronobacter malonaticus	Contig
GCA_016076695.1	PRJNA258403	SAMN09426149	Cronobacter malonaticus	Contig
GCA_016076835.1	PRJNA258403	SAMN09426153	Cronobacter malonaticus	Contig
GCA_016076975.1	PRJNA258403	SAMN04329587	Cronobacter malonaticus	Contig
GCA_016077015.1	PRJNA258403	SAMN09426147	Cronobacter malonaticus	Contig
GCA_016077135.1	PRJNA258403	SAMN09426148	Cronobacter malonaticus	Contig
GCA_016077195.1	PRJNA258403	SAMN04329582	Cronobacter malonaticus	Contig
GCA_016077245.1	PRJNA258403	SAMN04329580	Cronobacter malonaticus	Contig
GCA_016077285.1	PRJNA258403	SAMN09426142	Cronobacter malonaticus	Contig
GCA_016077335.1	PRJNA258403	SAMN09426140	Cronobacter malonaticus	Contig
GCA_016077355.1	PRJNA258403	SAMN09426141	Cronobacter malonaticus	Contig
GCA_016077465.1	PRJNA258403	SAMN04329581	Cronobacter malonaticus	Contig
GCA_016077535.1	PRJNA258403	SAMN09426150	Cronobacter malonaticus	Contig
GCA_902387685.1	PRJEB33885	SAMEA5851989	Cronobacter malonaticus	Scaffold
GCA_000878475.1	PRJNA80545	SAMN01814043	Cronobacter malonaticus ENBT0334	Contig
GCA_000409305.1	PRJNA258403	SAMN02952929	Cronobacter malonaticus LMG 23826	Contig
GCA_001277215.2	PRJNA291037	SAMN03938716	Cronobacter malonaticus LMG 23826	Complete_Genome
GCA_000319535.1	PRJEB158	SAMEA2272770	Cronobacter malonaticus 681	Scaffold
GCA_000319555.1	PRJEB157	SAMEA2272169	Cronobacter malonaticus 507	Scaffold
GCA_000698225.1	PRJNA246467	SAMN02767826	Cronobacter sakazakii	Contig
GCA_000974965.1	PRJNA258403	SAMN03371494	Cronobacter sakazakii	Contig
GCA_000982825.1	PRJNA276173	SAMN03371468	Cronobacter sakazakii	Complete_Genome
GCA_001277275.1	PRJNA291037	SAMN03938714	Cronobacter sakazakii	Complete_Genome
GCA_001308935.1	PRJNA251689	SAMN02839386	Cronobacter sakazakii	Scaffold
GCA_001308945.1	PRJNA251687	SAMN02839371	Cronobacter sakazakii	Scaffold
GCA_001308955.1	PRJNA248104	SAMN02786796	Cronobacter sakazakii	Scaffold
GCA_001308965.1	PRJNA251685	SAMN02838910	Cronobacter sakazakii	Contig
GCA_001309015.1	PRJNA251799	SAMN02840766	Cronobacter sakazakii	Scaffold
GCA_001309035.1	PRJNA251800	SAMN02840767	Cronobacter sakazakii	Scaffold
GCA_001309045.1	PRJNA251797	SAMN02840765	Cronobacter sakazakii	Scaffold
GCA_001309055.1	PRJNA251801	SAMN02840768	Cronobacter sakazakii	Scaffold
GCA_001309095.1	PRJNA251802	SAMN02840769	Cronobacter sakazakii	Scaffold
GCA_001309115.1	PRJNA251803	SAMN02840770	Cronobacter sakazakii	Scaffold
GCA_001309135.1	PRJNA251804	SAMN02840782	Cronobacter sakazakii	Scaffold
GCA_001309155.1	PRJNA251808	SAMN02840785	Cronobacter sakazakii	Scaffold
GCA_001309175.1	PRJNA251806	SAMN02840783	Cronobacter sakazakii	Scaffold
GCA_001309185.1	PRJNA251813	SAMN02840807	Cronobacter sakazakii	Scaffold
GCA_001309215.1	PRJNA251816	SAMN02840816	Cronobacter sakazakii	Scaffold
GCA_001309225.1	PRJNA251814	SAMN02840809	Cronobacter sakazakii	Scaffold
GCA_001309235.1	PRJNA251817	SAMN02840818	Cronobacter sakazakii	Scaffold
GCA_001309275.1	PRJNA251818	SAMN02840819	Cronobacter sakazakii	Scaffold
GCA_001309295.1	PRJNA251868	SAMN02840976	Cronobacter sakazakii	Contig
GCA_001309305.1	PRJNA251869	SAMN02840978	Cronobacter sakazakii	Scaffold
GCA_001309315.1	PRJNA251872	SAMN02840980	Cronobacter sakazakii	Scaffold
GCA_001309345.1	PRJNA251870	SAMN02840979	Cronobacter sakazakii	Scaffold
GCA_001309375.1	PRJNA251875	SAMN02840983	Cronobacter sakazakii	Scaffold
GCA_001309385.1	PRJNA251874	SAMN02840982	Cronobacter sakazakii	Scaffold
GCA_001309415.1	PRJNA251639	SAMN02837661	Cronobacter sakazakii	Scaffold
GCA_001309435.1	PRJNA283440	SAMN03650261	Cronobacter sakazakii	Scaffold
GCA_001619915.1	PRJNA307649	SAMN04384248	Cronobacter sakazakii	Contig
GCA_001735605.1	PRJNA258403	SAMN04329632	Cronobacter sakazakii	Scaffold
GCA_001735615.2	PRJNA258403	SAMN04329637	Cronobacter sakazakii	Complete_Genome
GCA_001922925.1	PRJNA258403	SAMN06100260	Cronobacter sakazakii	Contig
GCA_001922945.1	PRJNA258403	SAMN06100259	Cronobacter sakazakii	Contig
GCA_001971035.1	PRJNA244728	SAMN02728371	Cronobacter sakazakii	Scaffold
GCA_001971105.1	PRJNA247758	SAMN02780889	Cronobacter sakazakii	Scaffold
GCA_001971115.1	PRJNA247759	SAMN02780890	Cronobacter sakazakii	Scaffold
GCA_001971125.1	PRJNA247765	SAMN02780899	Cronobacter sakazakii	Scaffold
GCA_001971135.1	PRJNA247774	SAMN02780905	Cronobacter sakazakii	Scaffold
GCA_001971185.1	PRJNA247778	SAMN02780913	Cronobacter sakazakii	Scaffold
GCA_001971195.1	PRJNA247777	SAMN02780907	Cronobacter sakazakii	Scaffold
GCA_001971205.1	PRJNA247781	SAMN02780981	Cronobacter sakazakii	Scaffold
GCA_001971245.1	PRJNA248262	SAMN02796095	Cronobacter sakazakii	Scaffold
GCA_001971255.1	PRJNA248266	SAMN02796098	Cronobacter sakazakii	Scaffold
GCA_001971285.1	PRJNA248105	SAMN02786801	Cronobacter sakazakii	Scaffold
GCA_001971295.1	PRJNA248265	SAMN02796096	Cronobacter sakazakii	Scaffold
GCA_001971315.1	PRJNA248269	SAMN02796163	Cronobacter sakazakii	Scaffold
GCA_001971325.1	PRJNA248271	SAMN02796168	Cronobacter sakazakii	Scaffold
GCA_001971365.1	PRJNA248270	SAMN02796166	Cronobacter sakazakii	Scaffold
GCA_001971375.1	PRJNA248272	SAMN02796169	Cronobacter sakazakii	Scaffold
GCA_001971405.1	PRJNA248267	SAMN02796099	Cronobacter sakazakii	Scaffold
GCA_001971415.1	PRJNA248268	SAMN02796102	Cronobacter sakazakii	Scaffold
GCA_001971445.1	PRJNA248274	SAMN02796170	Cronobacter sakazakii	Scaffold
GCA_001972225.1	PRJNA246712	SAMN02769636	Cronobacter sakazakii	Scaffold
GCA_001972245.1	PRJNA246771	SAMN02776191	Cronobacter sakazakii	Scaffold
GCA_002071735.1	PRJNA258403	SAMN06124503	Cronobacter sakazakii	Contig
GCA_002071755.1	PRJNA258403	SAMN06124500	Cronobacter sakazakii	Scaffold
GCA_002071765.2	PRJNA258403	SAMN06124518	Cronobacter sakazakii	Complete_Genome
GCA_002071775.1	PRJNA258403	SAMN06124505	Cronobacter sakazakii	Contig
GCA_002071815.1	PRJNA258403	SAMN06124502	Cronobacter sakazakii	Scaffold
GCA_002075415.1	PRJNA258403	SAMN06100269	Cronobacter sakazakii	Contig
GCA_002075425.1	PRJNA258403	SAMN06100275	Cronobacter sakazakii	Contig
GCA_002075435.1	PRJNA258403	SAMN06100267	Cronobacter sakazakii	Contig
GCA_002075445.1	PRJNA258403	SAMN06100265	Cronobacter sakazakii	Contig
GCA_002075495.1	PRJNA258403	SAMN06100264	Cronobacter sakazakii	Contig
GCA_002075505.1	PRJNA258403	SAMN06100266	Cronobacter sakazakii	Contig
GCA_002075535.1	PRJNA258403	SAMN06124514	Cronobacter sakazakii	Contig
GCA_002075545.1	PRJNA258403	SAMN06100268	Cronobacter sakazakii	Contig
GCA_002075555.1	PRJNA258403	SAMN06100270	Cronobacter sakazakii	Contig
GCA_002075575.1	PRJNA258403	SAMN06124515	Cronobacter sakazakii	Contig
GCA_002075615.1	PRJNA258403	SAMN06124517	Cronobacter sakazakii	Scaffold
GCA_002075635.1	PRJNA258403	SAMN06124501	Cronobacter sakazakii	Scaffold
GCA_002075645.1	PRJNA258403	SAMN06124504	Cronobacter sakazakii	Scaffold
GCA_002075655.1	PRJNA258403	SAMN06124516	Cronobacter sakazakii	Scaffold
GCA_002075695.1	PRJNA258403	SAMN06124499	Cronobacter sakazakii	Scaffold
GCA_002075715.1	PRJNA258403	SAMN06124507	Cronobacter sakazakii	Contig
GCA_002075725.1	PRJNA258403	SAMN06124508	Cronobacter sakazakii	Contig
GCA_002075735.1	PRJNA258403	SAMN06124506	Cronobacter sakazakii	Scaffold
GCA_002075775.1	PRJNA258403	SAMN06124513	Cronobacter sakazakii	Scaffold
GCA_002093925.1	PRJNA287482	SAMN03782454	Cronobacter sakazakii	Scaffold
GCA_002094435.1	PRJNA329459	SAMN05412989	Cronobacter sakazakii	Contig
GCA_002094475.1	PRJNA329459	SAMN05412997	Cronobacter sakazakii	Contig
GCA_002094485.1	PRJNA329459	SAMN05412994	Cronobacter sakazakii	Contig
GCA_002094495.1	PRJNA329459	SAMN05412991	Cronobacter sakazakii	Contig
GCA_002094505.1	PRJNA329459	SAMN05412995	Cronobacter sakazakii	Contig
GCA_002094555.1	PRJNA329459	SAMN05412992	Cronobacter sakazakii	Contig
GCA_002094575.1	PRJNA329459	SAMN05412996	Cronobacter sakazakii	Contig
GCA_002094585.1	PRJNA329459	SAMN05412993	Cronobacter sakazakii	Contig
GCA_002094595.1	PRJNA329459	SAMN05412998	Cronobacter sakazakii	Scaffold
GCA_002094635.1	PRJNA329459	SAMN05412999	Cronobacter sakazakii	Contig
GCA_002094645.1	PRJNA329459	SAMN05413001	Cronobacter sakazakii	Contig
GCA_002094665.1	PRJNA329459	SAMN05413000	Cronobacter sakazakii	Contig
GCA_002094675.1	PRJNA329459	SAMN05413002	Cronobacter sakazakii	Contig
GCA_002094715.1	PRJNA329459	SAMN05413003	Cronobacter sakazakii	Contig
GCA_002094725.1	PRJNA329459	SAMN05413004	Cronobacter sakazakii	Contig
GCA_002094755.1	PRJNA329459	SAMN05413005	Cronobacter sakazakii	Scaffold
GCA_002095015.1	PRJNA329459	SAMN05412990	Cronobacter sakazakii	Contig
GCA_002101415.1	PRJNA258403	SAMN06697624	Cronobacter sakazakii	Contig
GCA_002101425.1	PRJNA258403	SAMN06697626	Cronobacter sakazakii	Scaffold
GCA_002101435.1	PRJNA258403	SAMN06697625	Cronobacter sakazakii	Scaffold
GCA_002101445.1	PRJNA258403	SAMN06697621	Cronobacter sakazakii	Scaffold
GCA_002101495.1	PRJNA258403	SAMN06697620	Cronobacter sakazakii	Scaffold
GCA_002101505.1	PRJNA258403	SAMN06697622	Cronobacter sakazakii	Contig
GCA_002101515.1	PRJNA258403	SAMN06697623	Cronobacter sakazakii	Scaffold
GCA_002102535.1	PRJNA258403	SAMN06712275	Cronobacter sakazakii	Contig
GCA_002107645.1	PRJNA258403	SAMN06712281	Cronobacter sakazakii	Contig
GCA_002107665.1	PRJNA258403	SAMN06712279	Cronobacter sakazakii	Contig
GCA_002107695.1	PRJNA258403	SAMN04329593	Cronobacter sakazakii	Contig
GCA_002107705.1	PRJNA258403	SAMN04329589	Cronobacter sakazakii	Contig
GCA_002107715.1	PRJNA258403	SAMN06712278	Cronobacter sakazakii	Scaffold
GCA_002107755.1	PRJNA258403	SAMN06712277	Cronobacter sakazakii	Contig
GCA_002107765.1	PRJNA258403	SAMN06712286	Cronobacter sakazakii	Contig
GCA_002107775.1	PRJNA258403	SAMN06712287	Cronobacter sakazakii	Contig
GCA_002107815.1	PRJNA258403	SAMN06712283	Cronobacter sakazakii	Contig
GCA_002107825.1	PRJNA258403	SAMN06712280	Cronobacter sakazakii	Scaffold
GCA_002107855.1	PRJNA258403	SAMN06712282	Cronobacter sakazakii	Contig
GCA_002107865.1	PRJNA258403	SAMN06712285	Cronobacter sakazakii	Scaffold
GCA_002107895.1	PRJNA258403	SAMN06712276	Cronobacter sakazakii	Contig
GCA_002107915.1	PRJNA258403	SAMN06712284	Cronobacter sakazakii	Contig
GCA_002114505.1	PRJNA258403	SAMN06100274	Cronobacter sakazakii	Contig
GCA_002114515.1	PRJNA258403	SAMN06100273	Cronobacter sakazakii	Contig
GCA_002114555.1	PRJNA258403	SAMN06100272	Cronobacter sakazakii	Contig
GCA_002166885.1	PRJNA258403	SAMN07163230	Cronobacter sakazakii	Contig
GCA_002166945.1	PRJNA258403	SAMN07163053	Cronobacter sakazakii	Scaffold
GCA_002198775.1	PRJNA258403	SAMN04329633	Cronobacter sakazakii	Scaffold
GCA_002198805.1	PRJNA258403	SAMN04329635	Cronobacter sakazakii	Contig
GCA_002198815.1	PRJNA258403	SAMN04329634	Cronobacter sakazakii	Contig
GCA_002198825.1	PRJNA258403	SAMN04329641	Cronobacter sakazakii	Contig
GCA_002198855.1	PRJNA258403	SAMN04329643	Cronobacter sakazakii	Contig
GCA_002198865.1	PRJNA258403	SAMN04329644	Cronobacter sakazakii	Contig
GCA_002198885.1	PRJNA258403	SAMN04329645	Cronobacter sakazakii	Contig
GCA_002198925.1	PRJNA258403	SAMN04329640	Cronobacter sakazakii	Contig
GCA_002198935.1	PRJNA258403	SAMN04329636	Cronobacter sakazakii	Contig
GCA_002198945.1	PRJNA258403	SAMN04329642	Cronobacter sakazakii	Contig
GCA_002198975.1	PRJNA258403	SAMN04329638	Cronobacter sakazakii	Contig
GCA_002198995.1	PRJNA258403	SAMN04329639	Cronobacter sakazakii	Contig
GCA_002199005.1	PRJNA258403	SAMN07139883	Cronobacter sakazakii	Scaffold
GCA_002199045.1	PRJNA258403	SAMN07139881	Cronobacter sakazakii	Scaffold
GCA_002199055.1	PRJNA258403	SAMN07139880	Cronobacter sakazakii	Scaffold
GCA_002199065.1	PRJNA258403	SAMN07139879	Cronobacter sakazakii	Scaffold
GCA_002199095.1	PRJNA258403	SAMN07139878	Cronobacter sakazakii	Scaffold
GCA_002199105.1	PRJNA258403	SAMN07139877	Cronobacter sakazakii	Contig
GCA_002200235.1	PRJNA258403	SAMN07229642	Cronobacter sakazakii	Scaffold
GCA_002294395.1	PRJNA348753	SAMN06453153	Cronobacter sakazakii	Scaffold
GCA_002532205.1	PRJNA258403	SAMN07205639	Cronobacter sakazakii	Contig
GCA_002532235.1	PRJNA258403	SAMN07205640	Cronobacter sakazakii	Scaffold
GCA_002532275.1	PRJNA258403	SAMN07205641	Cronobacter sakazakii	Scaffold
GCA_002532295.1	PRJNA258403	SAMN07205644	Cronobacter sakazakii	Scaffold
GCA_002532315.1	PRJNA258403	SAMN07205642	Cronobacter sakazakii	Contig
GCA_002532335.1	PRJNA258403	SAMN07205630	Cronobacter sakazakii	Contig
GCA_002532355.1	PRJNA258403	SAMN07205643	Cronobacter sakazakii	Scaffold
GCA_002532375.1	PRJNA258403	SAMN07205645	Cronobacter sakazakii	Scaffold
GCA_002532395.1	PRJNA258403	SAMN07205646	Cronobacter sakazakii	Scaffold
GCA_002532415.1	PRJNA258403	SAMN07205647	Cronobacter sakazakii	Contig
GCA_002532435.1	PRJNA258403	SAMN07205636	Cronobacter sakazakii	Scaffold
GCA_002532455.1	PRJNA258403	SAMN07205631	Cronobacter sakazakii	Contig
GCA_002532465.1	PRJNA258403	SAMN07205635	Cronobacter sakazakii	Contig
GCA_002532485.1	PRJNA258403	SAMN07205633	Cronobacter sakazakii	Contig
GCA_002532515.2	PRJNA258403	SAMN07205632	Cronobacter sakazakii	Contig
GCA_002532525.1	PRJNA258403	SAMN07205634	Cronobacter sakazakii	Contig
GCA_002532545.1	PRJNA258403	SAMN07205629	Cronobacter sakazakii	Contig
GCA_002942065.1	PRJNA258403	SAMN08397391	Cronobacter sakazakii	Contig
GCA_002942075.1	PRJNA258403	SAMN08397395	Cronobacter sakazakii	Contig
GCA_002942105.1	PRJNA258403	SAMN08397415	Cronobacter sakazakii	Contig
GCA_002942115.1	PRJNA258403	SAMN08397413	Cronobacter sakazakii	Contig
GCA_002942145.1	PRJNA258403	SAMN08397406	Cronobacter sakazakii	Contig
GCA_002942165.1	PRJNA258403	SAMN08397410	Cronobacter sakazakii	Contig
GCA_002942185.1	PRJNA258403	SAMN08397397	Cronobacter sakazakii	Contig
GCA_002942205.1	PRJNA258403	SAMN08397408	Cronobacter sakazakii	Contig
GCA_002942225.1	PRJNA258403	SAMN08397394	Cronobacter sakazakii	Contig
GCA_002942245.1	PRJNA258403	SAMN08397412	Cronobacter sakazakii	Contig
GCA_002942265.1	PRJNA258403	SAMN08397392	Cronobacter sakazakii	Contig
GCA_002942285.1	PRJNA258403	SAMN08397393	Cronobacter sakazakii	Contig
GCA_002942305.1	PRJNA258403	SAMN08397409	Cronobacter sakazakii	Contig
GCA_002942325.1	PRJNA258403	SAMN08397404	Cronobacter sakazakii	Contig
GCA_002942335.1	PRJNA258403	SAMN08397403	Cronobacter sakazakii	Contig
GCA_002942365.1	PRJNA258403	SAMN08397401	Cronobacter sakazakii	Contig
GCA_002942385.1	PRJNA258403	SAMN08397399	Cronobacter sakazakii	Contig
GCA_002942405.1	PRJNA258403	SAMN08397390	Cronobacter sakazakii	Contig
GCA_002942415.1	PRJNA258403	SAMN08397389	Cronobacter sakazakii	Contig
GCA_002974355.1	PRJNA258403	SAMN08611295	Cronobacter sakazakii	Contig
GCA_002974375.1	PRJNA258403	SAMN08611387	Cronobacter sakazakii	Contig
GCA_002974395.1	PRJNA258403	SAMN08611275	Cronobacter sakazakii	Contig
GCA_002974415.1	PRJNA258403	SAMN08611389	Cronobacter sakazakii	Contig
GCA_002974425.1	PRJNA258403	SAMN08611277	Cronobacter sakazakii	Contig
GCA_002974455.1	PRJNA258403	SAMN08611273	Cronobacter sakazakii	Contig
GCA_002974475.1	PRJNA258403	SAMN08611283	Cronobacter sakazakii	Contig
GCA_002974495.1	PRJNA258403	SAMN08611279	Cronobacter sakazakii	Contig
GCA_002974505.1	PRJNA258403	SAMN08611380	Cronobacter sakazakii	Contig
GCA_002974535.1	PRJNA258403	SAMN08611284	Cronobacter sakazakii	Contig
GCA_002974555.1	PRJNA258403	SAMN08611374	Cronobacter sakazakii	Contig
GCA_002974575.1	PRJNA258403	SAMN08611376	Cronobacter sakazakii	Contig
GCA_002974595.1	PRJNA258403	SAMN08611289	Cronobacter sakazakii	Contig
GCA_002974615.1	PRJNA258403	SAMN08611366	Cronobacter sakazakii	Contig
GCA_002974635.1	PRJNA258403	SAMN08611290	Cronobacter sakazakii	Contig
GCA_002974645.1	PRJNA258403	SAMN08611367	Cronobacter sakazakii	Contig
GCA_002974675.1	PRJNA258403	SAMN08611365	Cronobacter sakazakii	Contig
GCA_002974695.1	PRJNA258403	SAMN08611377	Cronobacter sakazakii	Contig
GCA_002974715.1	PRJNA258403	SAMN08611388	Cronobacter sakazakii	Contig
GCA_002974735.1	PRJNA258403	SAMN08611297	Cronobacter sakazakii	Contig
GCA_002974755.1	PRJNA258403	SAMN08611382	Cronobacter sakazakii	Contig
GCA_002974775.1	PRJNA258403	SAMN08611368	Cronobacter sakazakii	Contig
GCA_002974795.1	PRJNA258403	SAMN08611379	Cronobacter sakazakii	Contig
GCA_002974805.1	PRJNA258403	SAMN08611378	Cronobacter sakazakii	Contig
GCA_002974835.1	PRJNA258403	SAMN08611381	Cronobacter sakazakii	Contig
GCA_002974855.1	PRJNA258403	SAMN08611285	Cronobacter sakazakii	Contig
GCA_002974875.1	PRJNA258403	SAMN08611287	Cronobacter sakazakii	Contig
GCA_002974895.1	PRJNA258403	SAMN08611278	Cronobacter sakazakii	Contig
GCA_002974915.1	PRJNA258403	SAMN08611280	Cronobacter sakazakii	Contig
GCA_002974935.1	PRJNA258403	SAMN08611296	Cronobacter sakazakii	Contig
GCA_002974955.1	PRJNA258403	SAMN08611294	Cronobacter sakazakii	Contig
GCA_002974975.1	PRJNA258403	SAMN08611386	Cronobacter sakazakii	Contig
GCA_002974985.1	PRJNA258403	SAMN08611372	Cronobacter sakazakii	Contig
GCA_002975015.1	PRJNA258403	SAMN08611292	Cronobacter sakazakii	Contig
GCA_002975035.1	PRJNA258403	SAMN08611291	Cronobacter sakazakii	Contig
GCA_002975055.1	PRJNA258403	SAMN08611391	Cronobacter sakazakii	Contig
GCA_002975075.1	PRJNA258403	SAMN08611293	Cronobacter sakazakii	Contig
GCA_002975095.1	PRJNA258403	SAMN08611276	Cronobacter sakazakii	Contig
GCA_002975135.1	PRJNA258403	SAMN08611390	Cronobacter sakazakii	Contig
GCA_002975155.1	PRJNA258403	SAMN08611385	Cronobacter sakazakii	Contig
GCA_002976495.1	PRJNA258403	SAMN08611288	Cronobacter sakazakii	Contig
GCA_002976595.1	PRJNA397666	SAMN07484018	Cronobacter sakazakii	Contig
GCA_002976615.1	PRJNA397666	SAMN07484016	Cronobacter sakazakii	Scaffold
GCA_002976635.1	PRJNA397666	SAMN07484015	Cronobacter sakazakii	Contig
GCA_002976645.2	PRJNA397666	SAMN07484017	Cronobacter sakazakii	Contig
GCA_002976665.1	PRJNA397666	SAMN07484014	Cronobacter sakazakii	Scaffold
GCA_002976695.1	PRJNA397666	SAMN07484013	Cronobacter sakazakii	Scaffold
GCA_002976715.1	PRJNA397666	SAMN07484011	Cronobacter sakazakii	Scaffold
GCA_002976735.1	PRJNA397666	SAMN07484009	Cronobacter sakazakii	Scaffold
GCA_002976755.1	PRJNA397666	SAMN07484012	Cronobacter sakazakii	Scaffold
GCA_002976775.1	PRJNA397666	SAMN07484010	Cronobacter sakazakii	Contig
GCA_002976795.1	PRJNA397666	SAMN07484008	Cronobacter sakazakii	Scaffold
GCA_002976815.1	PRJNA397666	SAMN07484007	Cronobacter sakazakii	Scaffold
GCA_002976835.1	PRJNA397666	SAMN07484006	Cronobacter sakazakii	Contig
GCA_002976855.1	PRJNA397666	SAMN07484005	Cronobacter sakazakii	Scaffold
GCA_002976875.1	PRJNA397666	SAMN07484004	Cronobacter sakazakii	Scaffold
GCA_002976895.1	PRJNA397666	SAMN07484003	Cronobacter sakazakii	Scaffold
GCA_002976915.1	PRJNA397666	SAMN07484002	Cronobacter sakazakii	Scaffold
GCA_002976935.1	PRJNA397666	SAMN07484001	Cronobacter sakazakii	Scaffold
GCA_002976955.2	PRJNA397666	SAMN07483999	Cronobacter sakazakii	Scaffold
GCA_002976965.2	PRJNA397666	SAMN07484000	Cronobacter sakazakii	Scaffold
GCA_002976995.1	PRJNA397666	SAMN07483998	Cronobacter sakazakii	Scaffold
GCA_002977005.2	PRJNA397666	SAMN07483997	Cronobacter sakazakii	Contig
GCA_002977035.2	PRJNA397666	SAMN07483996	Cronobacter sakazakii	Scaffold
GCA_002977045.1	PRJNA397666	SAMN07483995	Cronobacter sakazakii	Scaffold
GCA_002977055.1	PRJNA397666	SAMN07483994	Cronobacter sakazakii	Scaffold
GCA_002977095.1	PRJNA397666	SAMN07483993	Cronobacter sakazakii	Scaffold
GCA_002977115.1	PRJNA397666	SAMN07483992	Cronobacter sakazakii	Contig
GCA_002977125.1	PRJNA397666	SAMN07483991	Cronobacter sakazakii	Contig
GCA_002977155.1	PRJNA397666	SAMN07483990	Cronobacter sakazakii	Scaffold
GCA_002977175.1	PRJNA397666	SAMN07483989	Cronobacter sakazakii	Contig
GCA_002977195.1	PRJNA397666	SAMN07483988	Cronobacter sakazakii	Scaffold
GCA_002977215.1	PRJNA397666	SAMN07483987	Cronobacter sakazakii	Contig
GCA_002977235.1	PRJNA397666	SAMN07483986	Cronobacter sakazakii	Scaffold
GCA_002977245.1	PRJNA397666	SAMN07483985	Cronobacter sakazakii	Scaffold
GCA_002977275.1	PRJNA397666	SAMN07483984	Cronobacter sakazakii	Contig
GCA_002977295.1	PRJNA397666	SAMN07483983	Cronobacter sakazakii	Contig
GCA_002977315.1	PRJNA397666	SAMN07483982	Cronobacter sakazakii	Contig
GCA_002977325.1	PRJNA397666	SAMN07483981	Cronobacter sakazakii	Scaffold
GCA_002977355.1	PRJNA397666	SAMN07483980	Cronobacter sakazakii	Contig
GCA_002977375.1	PRJNA397666	SAMN07483979	Cronobacter sakazakii	Contig
GCA_002977395.1	PRJNA397666	SAMN07483978	Cronobacter sakazakii	Scaffold
GCA_002977405.1	PRJNA397666	SAMN07483977	Cronobacter sakazakii	Scaffold
GCA_002977435.1	PRJNA397666	SAMN07483976	Cronobacter sakazakii	Scaffold
GCA_002977445.1	PRJNA397666	SAMN07483975	Cronobacter sakazakii	Scaffold
GCA_002977475.1	PRJNA397666	SAMN07483974	Cronobacter sakazakii	Scaffold
GCA_002977495.1	PRJNA397666	SAMN07483972	Cronobacter sakazakii	Contig
GCA_002977515.1	PRJNA397666	SAMN07483969	Cronobacter sakazakii	Contig
GCA_002977525.1	PRJNA397666	SAMN07483973	Cronobacter sakazakii	Scaffold
GCA_002977555.1	PRJNA397666	SAMN07483971	Cronobacter sakazakii	Scaffold
GCA_002977575.1	PRJNA397666	SAMN07483970	Cronobacter sakazakii	Scaffold
GCA_002977595.1	PRJNA397666	SAMN07483968	Cronobacter sakazakii	Contig
GCA_002977605.1	PRJNA397666	SAMN07483967	Cronobacter sakazakii	Contig
GCA_002977635.1	PRJNA397666	SAMN07483966	Cronobacter sakazakii	Contig
GCA_002977655.1	PRJNA397666	SAMN07483965	Cronobacter sakazakii	Scaffold
GCA_002977675.1	PRJNA397666	SAMN07483964	Cronobacter sakazakii	Contig
GCA_002977685.1	PRJNA397666	SAMN07483963	Cronobacter sakazakii	Contig
GCA_002977715.1	PRJNA397666	SAMN07483962	Cronobacter sakazakii	Contig
GCA_002977735.1	PRJNA397666	SAMN07483961	Cronobacter sakazakii	Contig
GCA_002977755.1	PRJNA397666	SAMN07483958	Cronobacter sakazakii	Scaffold
GCA_002977765.1	PRJNA397666	SAMN07483960	Cronobacter sakazakii	Scaffold
GCA_002977775.1	PRJNA397666	SAMN07483959	Cronobacter sakazakii	Contig
GCA_002977785.1	PRJNA397666	SAMN07483957	Cronobacter sakazakii	Scaffold
GCA_002977835.1	PRJNA397666	SAMN07483956	Cronobacter sakazakii	Contig
GCA_002977855.1	PRJNA397666	SAMN07483955	Cronobacter sakazakii	Scaffold
GCA_002977865.1	PRJNA397666	SAMN07483953	Cronobacter sakazakii	Scaffold
GCA_002977895.1	PRJNA397666	SAMN07483954	Cronobacter sakazakii	Scaffold
GCA_002977905.1	PRJNA397666	SAMN07483952	Cronobacter sakazakii	Scaffold
GCA_002977935.1	PRJNA397666	SAMN07483951	Cronobacter sakazakii	Scaffold
GCA_002977955.1	PRJNA397666	SAMN07483950	Cronobacter sakazakii	Scaffold
GCA_002977975.1	PRJNA397666	SAMN07483948	Cronobacter sakazakii	Contig
GCA_002977985.1	PRJNA397666	SAMN07483947	Cronobacter sakazakii	Contig
GCA_002977995.1	PRJNA397666	SAMN07483949	Cronobacter sakazakii	Scaffold
GCA_002978035.1	PRJNA397666	SAMN07483946	Cronobacter sakazakii	Scaffold
GCA_002978055.1	PRJNA397666	SAMN07483945	Cronobacter sakazakii	Contig
GCA_002978075.1	PRJNA397666	SAMN07483944	Cronobacter sakazakii	Contig
GCA_002978085.1	PRJNA397666	SAMN07483942	Cronobacter sakazakii	Scaffold
GCA_002978105.1	PRJNA397666	SAMN07483943	Cronobacter sakazakii	Scaffold
GCA_002993165.1	PRJNA258403	SAMN08611281	Cronobacter sakazakii	Contig
GCA_002993175.1	PRJNA258403	SAMN08611286	Cronobacter sakazakii	Contig
GCA_002993205.1	PRJNA258403	SAMN08611274	Cronobacter sakazakii	Contig
GCA_002993215.1	PRJNA258403	SAMN08611282	Cronobacter sakazakii	Contig
GCA_002999875.1	PRJNA258403	SAMN08623774	Cronobacter sakazakii	Contig
GCA_003062265.1	PRJNA258403	SAMN08397396	Cronobacter sakazakii	Contig
GCA_003177135.1	PRJNA258403	SAMN08611298	Cronobacter sakazakii	Contig
GCA_003177155.1	PRJNA258403	SAMN08611383	Cronobacter sakazakii	Contig
GCA_003177165.1	PRJNA258403	SAMN08611375	Cronobacter sakazakii	Contig
GCA_003206315.1	PRJNA473381	SAMN09273092	Cronobacter sakazakii	Scaffold
GCA_003206325.1	PRJNA473381	SAMN09273099	Cronobacter sakazakii	Scaffold
GCA_003206355.1	PRJNA473381	SAMN09273088	Cronobacter sakazakii	Scaffold
GCA_003206365.1	PRJNA473381	SAMN09273073	Cronobacter sakazakii	Contig
GCA_003206395.1	PRJNA473381	SAMN09273056	Cronobacter sakazakii	Contig
GCA_003206415.1	PRJNA473381	SAMN09273091	Cronobacter sakazakii	Contig
GCA_003206435.1	PRJNA473381	SAMN09273085	Cronobacter sakazakii	Scaffold
GCA_003206445.1	PRJNA473381	SAMN09273071	Cronobacter sakazakii	Scaffold
GCA_003206905.1	PRJNA473381	SAMN09273105	Cronobacter sakazakii	Contig
GCA_003206925.1	PRJNA473381	SAMN09273104	Cronobacter sakazakii	Contig
GCA_003206935.1	PRJNA473381	SAMN09273103	Cronobacter sakazakii	Scaffold
GCA_003206965.1	PRJNA473381	SAMN09273101	Cronobacter sakazakii	Scaffold
GCA_003206985.1	PRJNA473381	SAMN09273100	Cronobacter sakazakii	Scaffold
GCA_003207005.1	PRJNA473381	SAMN09273095	Cronobacter sakazakii	Contig
GCA_003207025.1	PRJNA473381	SAMN09273093	Cronobacter sakazakii	Contig
GCA_003207055.1	PRJNA473381	SAMN09273089	Cronobacter sakazakii	Contig
GCA_003207075.1	PRJNA473381	SAMN09273087	Cronobacter sakazakii	Scaffold
GCA_003207095.1	PRJNA473381	SAMN09273086	Cronobacter sakazakii	Contig
GCA_003207115.1	PRJNA473381	SAMN09273082	Cronobacter sakazakii	Scaffold
GCA_003207135.1	PRJNA473381	SAMN09273080	Cronobacter sakazakii	Contig
GCA_003207145.1	PRJNA473381	SAMN09273081	Cronobacter sakazakii	Contig
GCA_003207175.1	PRJNA473381	SAMN09273079	Cronobacter sakazakii	Scaffold
GCA_003207195.1	PRJNA473381	SAMN09273077	Cronobacter sakazakii	Scaffold
GCA_003207235.1	PRJNA473381	SAMN09273074	Cronobacter sakazakii	Scaffold
GCA_003207255.1	PRJNA473381	SAMN09273072	Cronobacter sakazakii	Scaffold
GCA_003207275.1	PRJNA473381	SAMN09273070	Cronobacter sakazakii	Contig
GCA_003207315.1	PRJNA473381	SAMN09273066	Cronobacter sakazakii	Scaffold
GCA_003207335.1	PRJNA473381	SAMN09273064	Cronobacter sakazakii	Scaffold
GCA_003207345.1	PRJNA473381	SAMN09273063	Cronobacter sakazakii	Contig
GCA_003207375.1	PRJNA473381	SAMN09273062	Cronobacter sakazakii	Scaffold
GCA_003207395.1	PRJNA473381	SAMN09273060	Cronobacter sakazakii	Scaffold
GCA_003207405.1	PRJNA473381	SAMN09273061	Cronobacter sakazakii	Contig
GCA_003207435.1	PRJNA473381	SAMN09273058	Cronobacter sakazakii	Scaffold
GCA_003207455.1	PRJNA473381	SAMN09273055	Cronobacter sakazakii	Contig
GCA_003207475.1	PRJNA473381	SAMN09273054	Cronobacter sakazakii	Scaffold
GCA_003207495.1	PRJNA473381	SAMN09273102	Cronobacter sakazakii	Contig
GCA_003207515.1	PRJNA473381	SAMN09273098	Cronobacter sakazakii	Scaffold
GCA_003207535.1	PRJNA473381	SAMN09273097	Cronobacter sakazakii	Scaffold
GCA_003207555.1	PRJNA473381	SAMN09273096	Cronobacter sakazakii	Contig
GCA_003207575.1	PRJNA473381	SAMN09273094	Cronobacter sakazakii	Contig
GCA_003207595.1	PRJNA473381	SAMN09273084	Cronobacter sakazakii	Contig
GCA_003207615.1	PRJNA473381	SAMN09273090	Cronobacter sakazakii	Contig
GCA_003207635.1	PRJNA473381	SAMN09273078	Cronobacter sakazakii	Scaffold
GCA_003207645.1	PRJNA473381	SAMN09273083	Cronobacter sakazakii	Scaffold
GCA_003207675.1	PRJNA473381	SAMN09273075	Cronobacter sakazakii	Scaffold
GCA_003207715.1	PRJNA473381	SAMN09273067	Cronobacter sakazakii	Scaffold
GCA_003207725.1	PRJNA473381	SAMN09273065	Cronobacter sakazakii	Scaffold
GCA_003207755.1	PRJNA473381	SAMN09273059	Cronobacter sakazakii	Contig
GCA_003207775.1	PRJNA473381	SAMN09273057	Cronobacter sakazakii	Contig
GCA_003313525.1	PRJNA473314	SAMN09271079	Cronobacter sakazakii	Scaffold
GCA_003515885.1	PRJNA258403	SAMN04329621	Cronobacter sakazakii	Contig
GCA_003515895.1	PRJNA258403	SAMN09426136	Cronobacter sakazakii	Contig
GCA_003516105.2	PRJNA399551	SAMN07540306	Cronobacter sakazakii	Complete_Genome
GCA_003516125.3	PRJNA399551	SAMN07540307	Cronobacter sakazakii	Complete_Genome
GCA_003858295.1	PRJNA431479	SAMN08427277	Cronobacter sakazakii	Contig
GCA_003858315.1	PRJNA431479	SAMN08427299	Cronobacter sakazakii	Contig
GCA_003858325.1	PRJNA431479	SAMN08427279	Cronobacter sakazakii	Contig
GCA_003858335.1	PRJNA431479	SAMN08427276	Cronobacter sakazakii	Contig
GCA_003955925.1	PRJNA450456	SAMN08928172	Cronobacter sakazakii	Complete_Genome
GCA_006861625.1	PRJNA510032	SAMN10593106	Cronobacter sakazakii	Scaffold
GCA_006861635.1	PRJNA510032	SAMN10593105	Cronobacter sakazakii	Contig
GCA_007845755.1	PRJNA258403	SAMN12391533	Cronobacter sakazakii	Contig
GCA_008119835.1	PRJNA553997	SAMN12254013	Cronobacter sakazakii	Contig
GCA_008805115.1	PRJNA258403	SAMN12644550	Cronobacter sakazakii	Contig
GCA_008805125.1	PRJNA258403	SAMN12644553	Cronobacter sakazakii	Contig
GCA_008805135.1	PRJNA258403	SAMN12644496	Cronobacter sakazakii	Contig
GCA_008805175.1	PRJNA258403	SAMN12644506	Cronobacter sakazakii	Contig
GCA_008805195.1	PRJNA258403	SAMN12644554	Cronobacter sakazakii	Contig
GCA_008805215.1	PRJNA258403	SAMN03135612	Cronobacter sakazakii	Contig
GCA_008805235.1	PRJNA258403	SAMN12644360	Cronobacter sakazakii	Contig
GCA_008805255.1	PRJNA258403	SAMN03135641	Cronobacter sakazakii	Contig
GCA_008805275.1	PRJNA258403	SAMN03135606	Cronobacter sakazakii	Contig
GCA_008805295.1	PRJNA258403	SAMN03135653	Cronobacter sakazakii	Contig
GCA_008805315.1	PRJNA258403	SAMN12644358	Cronobacter sakazakii	Contig
GCA_008805335.1	PRJNA258403	SAMN12644493	Cronobacter sakazakii	Contig
GCA_008805355.1	PRJNA258403	SAMN12644356	Cronobacter sakazakii	Contig
GCA_008805375.1	PRJNA258403	SAMN12644490	Cronobacter sakazakii	Contig
GCA_008805395.1	PRJNA258403	SAMN12644494	Cronobacter sakazakii	Contig
GCA_008805415.1	PRJNA258403	SAMN12644361	Cronobacter sakazakii	Contig
GCA_008805435.1	PRJNA258403	SAMN12644521	Cronobacter sakazakii	Contig
GCA_008805455.1	PRJNA258403	SAMN12644588	Cronobacter sakazakii	Contig
GCA_008805465.1	PRJNA258403	SAMN12644350	Cronobacter sakazakii	Contig
GCA_008805495.1	PRJNA258403	SAMN12644582	Cronobacter sakazakii	Contig
GCA_008805525.1	PRJNA258403	SAMN12644357	Cronobacter sakazakii	Contig
GCA_008805555.1	PRJNA258403	SAMN12644365	Cronobacter sakazakii	Contig
GCA_008805575.1	PRJNA258403	SAMN12644367	Cronobacter sakazakii	Contig
GCA_008805595.1	PRJNA258403	SAMN12644587	Cronobacter sakazakii	Contig
GCA_008805615.1	PRJNA258403	SAMN12644363	Cronobacter sakazakii	Contig
GCA_008805635.1	PRJNA258403	SAMN12644344	Cronobacter sakazakii	Contig
GCA_008805655.1	PRJNA258403	SAMN12644346	Cronobacter sakazakii	Contig
GCA_008805675.1	PRJNA258403	SAMN12644359	Cronobacter sakazakii	Contig
GCA_008805695.1	PRJNA258403	SAMN12644343	Cronobacter sakazakii	Contig
GCA_008805715.1	PRJNA258403	SAMN12644368	Cronobacter sakazakii	Contig
GCA_008805735.1	PRJNA258403	SAMN12644347	Cronobacter sakazakii	Contig
GCA_008805755.1	PRJNA258403	SAMN12644584	Cronobacter sakazakii	Contig
GCA_008805775.1	PRJNA258403	SAMN12644345	Cronobacter sakazakii	Contig
GCA_008805795.1	PRJNA258403	SAMN12644355	Cronobacter sakazakii	Contig
GCA_008805805.1	PRJNA258403	SAMN12644579	Cronobacter sakazakii	Contig
GCA_008805835.1	PRJNA258403	SAMN12644492	Cronobacter sakazakii	Contig
GCA_008805855.1	PRJNA258403	SAMN12644508	Cronobacter sakazakii	Contig
GCA_008805875.1	PRJNA258403	SAMN12644589	Cronobacter sakazakii	Contig
GCA_008805895.1	PRJNA258403	SAMN12644513	Cronobacter sakazakii	Contig
GCA_008805915.1	PRJNA258403	SAMN12644515	Cronobacter sakazakii	Contig
GCA_008805935.1	PRJNA258403	SAMN12644511	Cronobacter sakazakii	Contig
GCA_008805955.1	PRJNA258403	SAMN12644518	Cronobacter sakazakii	Contig
GCA_008805975.1	PRJNA258403	SAMN12644580	Cronobacter sakazakii	Contig
GCA_008805995.1	PRJNA258403	SAMN12644502	Cronobacter sakazakii	Contig
GCA_008806015.1	PRJNA258403	SAMN12644549	Cronobacter sakazakii	Contig
GCA_008806035.1	PRJNA258403	SAMN12644585	Cronobacter sakazakii	Contig
GCA_008806055.1	PRJNA258403	SAMN12644552	Cronobacter sakazakii	Contig
GCA_008806075.1	PRJNA258403	SAMN12644548	Cronobacter sakazakii	Contig
GCA_008806095.1	PRJNA258403	SAMN12644505	Cronobacter sakazakii	Contig
GCA_008806115.1	PRJNA258403	SAMN12644498	Cronobacter sakazakii	Contig
GCA_008806135.1	PRJNA258403	SAMN12644503	Cronobacter sakazakii	Contig
GCA_008806155.1	PRJNA258403	SAMN04329590	Cronobacter sakazakii	Contig
GCA_008806175.1	PRJNA258403	SAMN04329598	Cronobacter sakazakii	Contig
GCA_008806195.1	PRJNA258403	SAMN04329606	Cronobacter sakazakii	Contig
GCA_008806215.1	PRJNA258403	SAMN04329649	Cronobacter sakazakii	Contig
GCA_008806235.1	PRJNA258403	SAMN04329625	Cronobacter sakazakii	Contig
GCA_008806255.1	PRJNA258403	SAMN04329594	Cronobacter sakazakii	Contig
GCA_008806275.1	PRJNA258403	SAMN04329624	Cronobacter sakazakii	Contig
GCA_008806295.1	PRJNA258403	SAMN04329650	Cronobacter sakazakii	Contig
GCA_008830245.1	PRJNA258403	SAMN04329628	Cronobacter sakazakii	Contig
GCA_008830265.1	PRJNA258403	SAMN12644504	Cronobacter sakazakii	Contig
GCA_008830285.1	PRJNA258403	SAMN12644583	Cronobacter sakazakii	Contig
GCA_008830305.1	PRJNA258403	SAMN12644510	Cronobacter sakazakii	Contig
GCA_008830325.1	PRJNA258403	SAMN12644555	Cronobacter sakazakii	Contig
GCA_008830345.1	PRJNA258403	SAMN12644497	Cronobacter sakazakii	Contig
GCA_008830395.1	PRJNA258403	SAMN12644352	Cronobacter sakazakii	Contig
GCA_008922025.1	PRJNA258403	SAMN12644519	Cronobacter sakazakii	Contig
GCA_008922065.1	PRJNA258403	SAMN12644517	Cronobacter sakazakii	Contig
GCA_009648895.1	PRJNA541977	SAMN10574727	Cronobacter sakazakii	Complete_Genome
GCA_009938355.1	PRJNA498360	SAMN10284877	Cronobacter sakazakii	Scaffold
GCA_009938385.1	PRJNA498360	SAMN10274166	Cronobacter sakazakii	Scaffold
GCA_009938455.1	PRJNA498360	SAMN10274158	Cronobacter sakazakii	Scaffold
GCA_009938505.1	PRJNA498360	SAMN10274206	Cronobacter sakazakii	Scaffold
GCA_009938585.1	PRJNA498360	SAMN10273238	Cronobacter sakazakii	Scaffold
GCA_009938685.1	PRJNA498360	SAMN10273208	Cronobacter sakazakii	Scaffold
GCA_009938705.1	PRJNA498360	SAMN10273198	Cronobacter sakazakii	Scaffold
GCA_009938715.1	PRJNA498360	SAMN10273135	Cronobacter sakazakii	Scaffold
GCA_009938765.1	PRJNA498360	SAMN10273204	Cronobacter sakazakii	Scaffold
GCA_009938785.1	PRJNA498360	SAMN10273133	Cronobacter sakazakii	Scaffold
GCA_009938805.1	PRJNA498360	SAMN10273119	Cronobacter sakazakii	Scaffold
GCA_009938825.1	PRJNA498360	SAMN10273093	Cronobacter sakazakii	Scaffold
GCA_009938835.1	PRJNA498360	SAMN10273132	Cronobacter sakazakii	Scaffold
GCA_009938885.1	PRJNA498360	SAMN10266033	Cronobacter sakazakii	Scaffold
GCA_011605455.1	PRJNA608803	SAMN14218538	Cronobacter sakazakii	Contig
GCA_011605485.1	PRJNA608803	SAMN14218539	Cronobacter sakazakii	Scaffold
GCA_011605495.1	PRJNA608803	SAMN14218537	Cronobacter sakazakii	Scaffold
GCA_011605525.1	PRJNA608803	SAMN14218534	Cronobacter sakazakii	Contig
GCA_011605555.1	PRJNA608803	SAMN14218535	Cronobacter sakazakii	Contig
GCA_011605585.1	PRJNA608803	SAMN14218531	Cronobacter sakazakii	Contig
GCA_011605595.1	PRJNA608803	SAMN14218532	Cronobacter sakazakii	Scaffold
GCA_011605645.1	PRJNA608803	SAMN14218528	Cronobacter sakazakii	Scaffold
GCA_013186045.1	PRJNA515775	SAMN11465903	Cronobacter sakazakii	Contig
GCA_013186055.1	PRJNA515775	SAMN11465904	Cronobacter sakazakii	Contig
GCA_013186105.1	PRJNA515775	SAMN11465901	Cronobacter sakazakii	Contig
GCA_013186115.1	PRJNA515775	SAMN11465902	Cronobacter sakazakii	Contig
GCA_013186145.1	PRJNA515775	SAMN11465898	Cronobacter sakazakii	Scaffold
GCA_013186165.1	PRJNA515775	SAMN11465897	Cronobacter sakazakii	Contig
GCA_013186185.1	PRJNA515775	SAMN11465895	Cronobacter sakazakii	Contig
GCA_013186195.1	PRJNA515775	SAMN11465900	Cronobacter sakazakii	Contig
GCA_013186205.1	PRJNA515775	SAMN11465899	Cronobacter sakazakii	Contig
GCA_013186245.1	PRJNA515775	SAMN11465894	Cronobacter sakazakii	Contig
GCA_013186255.1	PRJNA515775	SAMN11465896	Cronobacter sakazakii	Scaffold
GCA_013186285.1	PRJNA515775	SAMN11465893	Cronobacter sakazakii	Scaffold
GCA_013186295.1	PRJNA515775	SAMN11465892	Cronobacter sakazakii	Contig
GCA_013186325.1	PRJNA515775	SAMN11465891	Cronobacter sakazakii	Contig
GCA_013363955.1	PRJNA636126	SAMN15064825	Cronobacter sakazakii	Contig
GCA_013421565.1	PRJNA636221	SAMN15069387	Cronobacter sakazakii	Contig
GCA_013425995.1	PRJNA645121	SAMN15493123	Cronobacter sakazakii	Complete_Genome
GCA_014858255.1	PRJNA482729	SAMN09694076	Cronobacter sakazakii	Scaffold
GCA_015350575.1	PRJNA258403	SAMN14669720	Cronobacter sakazakii	Contig
GCA_015350595.1	PRJNA258403	SAMN14669723	Cronobacter sakazakii	Contig
GCA_015350625.1	PRJNA258403	SAMN14669727	Cronobacter sakazakii	Contig
GCA_015350665.1	PRJNA258403	SAMN14645696	Cronobacter sakazakii	Contig
GCA_015351615.1	PRJNA258403	SAMN14669726	Cronobacter sakazakii	Contig
GCA_015352375.1	PRJNA258403	SAMN12644351	Cronobacter sakazakii	Contig
GCA_015353215.1	PRJNA258403	SAMN14669717	Cronobacter sakazakii	Contig
GCA_015353235.1	PRJNA258403	SAMN14669721	Cronobacter sakazakii	Contig
GCA_015353275.1	PRJNA258403	SAMN14669712	Cronobacter sakazakii	Contig
GCA_015353295.1	PRJNA258403	SAMN14669711	Cronobacter sakazakii	Contig
GCA_015353335.1	PRJNA258403	SAMN14669708	Cronobacter sakazakii	Contig
GCA_015353355.1	PRJNA258403	SAMN14669714	Cronobacter sakazakii	Contig
GCA_015353375.1	PRJNA258403	SAMN14669718	Cronobacter sakazakii	Contig
GCA_015353395.1	PRJNA258403	SAMN14669722	Cronobacter sakazakii	Contig
GCA_015353425.1	PRJNA258403	SAMN14669762	Cronobacter sakazakii	Contig
GCA_015353455.1	PRJNA258403	SAMN14669710	Cronobacter sakazakii	Contig
GCA_015353515.1	PRJNA258403	SAMN14669757	Cronobacter sakazakii	Contig
GCA_015353575.1	PRJNA258403	SAMN14669730	Cronobacter sakazakii	Contig
GCA_015353595.1	PRJNA258403	SAMN14669740	Cronobacter sakazakii	Contig
GCA_015353615.1	PRJNA258403	SAMN14669739	Cronobacter sakazakii	Contig
GCA_015353635.1	PRJNA258403	SAMN14669731	Cronobacter sakazakii	Contig
GCA_015353675.1	PRJNA258403	SAMN14669734	Cronobacter sakazakii	Contig
GCA_015353695.1	PRJNA258403	SAMN14669746	Cronobacter sakazakii	Contig
GCA_015353715.1	PRJNA258403	SAMN14669745	Cronobacter sakazakii	Contig
GCA_015353735.1	PRJNA258403	SAMN14669747	Cronobacter sakazakii	Contig
GCA_015353755.1	PRJNA258403	SAMN14669728	Cronobacter sakazakii	Contig
GCA_015353795.1	PRJNA258403	SAMN14669761	Cronobacter sakazakii	Contig
GCA_015353815.1	PRJNA258403	SAMN14669754	Cronobacter sakazakii	Contig
GCA_015353835.1	PRJNA258403	SAMN14669758	Cronobacter sakazakii	Contig
GCA_015353855.1	PRJNA258403	SAMN14669703	Cronobacter sakazakii	Contig
GCA_015353875.1	PRJNA258403	SAMN14669698	Cronobacter sakazakii	Contig
GCA_015353895.1	PRJNA258403	SAMN14669751	Cronobacter sakazakii	Contig
GCA_015353915.1	PRJNA258403	SAMN14669733	Cronobacter sakazakii	Contig
GCA_015353925.1	PRJNA258403	SAMN14669736	Cronobacter sakazakii	Contig
GCA_015353955.1	PRJNA258403	SAMN14669732	Cronobacter sakazakii	Contig
GCA_015353975.1	PRJNA258403	SAMN14669705	Cronobacter sakazakii	Contig
GCA_015353995.1	PRJNA258403	SAMN14669724	Cronobacter sakazakii	Contig
GCA_015354015.1	PRJNA258403	SAMN14669725	Cronobacter sakazakii	Contig
GCA_015929525.1	PRJNA258403	SAMN15773096	Cronobacter sakazakii	Contig
GCA_016070295.1	PRJNA514245	SAMN11268695	Cronobacter sakazakii	Contig
GCA_016070495.1	PRJNA514245	SAMN11268692	Cronobacter sakazakii	Contig
GCA_016070555.1	PRJNA514245	SAMN11268673	Cronobacter sakazakii	Contig
GCA_016070695.1	PRJNA514245	SAMN11268714	Cronobacter sakazakii	Contig
GCA_016070715.1	PRJNA514245	SAMN11268719	Cronobacter sakazakii	Contig
GCA_016070735.1	PRJNA514245	SAMN11268686	Cronobacter sakazakii	Contig
GCA_016070755.1	PRJNA514245	SAMN11268680	Cronobacter sakazakii	Contig
GCA_016070775.1	PRJNA514245	SAMN11268707	Cronobacter sakazakii	Contig
GCA_016070805.1	PRJNA514245	SAMN11268691	Cronobacter sakazakii	Contig
GCA_016070835.1	PRJNA514245	SAMN11268703	Cronobacter sakazakii	Contig
GCA_016070875.1	PRJNA514245	SAMN11268697	Cronobacter sakazakii	Contig
GCA_016070895.1	PRJNA514245	SAMN11268676	Cronobacter sakazakii	Contig
GCA_016070915.1	PRJNA514245	SAMN11268662	Cronobacter sakazakii	Contig
GCA_016070935.1	PRJNA514245	SAMN11268661	Cronobacter sakazakii	Contig
GCA_016070955.1	PRJNA514245	SAMN11268690	Cronobacter sakazakii	Contig
GCA_016071005.1	PRJNA514245	SAMN11268694	Cronobacter sakazakii	Contig
GCA_016071035.1	PRJNA514245	SAMN11268689	Cronobacter sakazakii	Contig
GCA_016071075.1	PRJNA514245	SAMN11268693	Cronobacter sakazakii	Contig
GCA_016071585.1	PRJNA514245	SAMN11268672	Cronobacter sakazakii	Contig
GCA_016071625.1	PRJNA514245	SAMN11268671	Cronobacter sakazakii	Contig
GCA_016075955.1	PRJNA258403	SAMN09426164	Cronobacter sakazakii	Contig
GCA_016076265.1	PRJNA258403	SAMN09426161	Cronobacter sakazakii	Contig
GCA_016076315.1	PRJNA258403	SAMN09426162	Cronobacter sakazakii	Contig
GCA_016076325.1	PRJNA258403	SAMN04329609	Cronobacter sakazakii	Contig
GCA_016076435.1	PRJNA258403	SAMN09426168	Cronobacter sakazakii	Contig
GCA_016076455.1	PRJNA258403	SAMN09426166	Cronobacter sakazakii	Contig
GCA_016076475.1	PRJNA258403	SAMN04329622	Cronobacter sakazakii	Contig
GCA_016076525.1	PRJNA258403	SAMN09426139	Cronobacter sakazakii	Contig
GCA_016076565.1	PRJNA258403	SAMN09426163	Cronobacter sakazakii	Contig
GCA_016076595.1	PRJNA258403	SAMN09426167	Cronobacter sakazakii	Contig
GCA_016076635.1	PRJNA258403	SAMN09426133	Cronobacter sakazakii	Contig
GCA_016076655.1	PRJNA258403	SAMN04329629	Cronobacter sakazakii	Contig
GCA_016076675.1	PRJNA258403	SAMN09426151	Cronobacter sakazakii	Contig
GCA_016076705.1	PRJNA258403	SAMN09426155	Cronobacter sakazakii	Contig
GCA_016076735.1	PRJNA258403	SAMN04329596	Cronobacter sakazakii	Contig
GCA_016076755.1	PRJNA258403	SAMN04329591	Cronobacter sakazakii	Contig
GCA_016076775.1	PRJNA258403	SAMN09426160	Cronobacter sakazakii	Contig
GCA_016076795.1	PRJNA258403	SAMN04329647	Cronobacter sakazakii	Contig
GCA_016076815.1	PRJNA258403	SAMN04329630	Cronobacter sakazakii	Contig
GCA_016076855.1	PRJNA258403	SAMN04329631	Cronobacter sakazakii	Contig
GCA_016076895.1	PRJNA258403	SAMN04329616	Cronobacter sakazakii	Contig
GCA_016076915.1	PRJNA258403	SAMN04329627	Cronobacter sakazakii	Contig
GCA_016076995.1	PRJNA258403	SAMN04329605	Cronobacter sakazakii	Contig
GCA_016077035.1	PRJNA258403	SAMN04329599	Cronobacter sakazakii	Contig
GCA_016077055.1	PRJNA258403	SAMN04329600	Cronobacter sakazakii	Contig
GCA_016077075.1	PRJNA258403	SAMN04329607	Cronobacter sakazakii	Contig
GCA_016077095.1	PRJNA258403	SAMN04329595	Cronobacter sakazakii	Contig
GCA_016077115.1	PRJNA258403	SAMN04329601	Cronobacter sakazakii	Contig
GCA_016077155.1	PRJNA258403	SAMN04329604	Cronobacter sakazakii	Contig
GCA_016077175.1	PRJNA258403	SAMN04329646	Cronobacter sakazakii	Contig
GCA_016077215.1	PRJNA258403	SAMN04329597	Cronobacter sakazakii	Contig
GCA_016077265.1	PRJNA258403	SAMN04329603	Cronobacter sakazakii	Contig
GCA_016077295.1	PRJNA258403	SAMN04329618	Cronobacter sakazakii	Contig
GCA_016077395.1	PRJNA258403	SAMN04329623	Cronobacter sakazakii	Contig
GCA_016077415.1	PRJNA258403	SAMN04329648	Cronobacter sakazakii	Contig
GCA_016077445.1	PRJNA258403	SAMN04329619	Cronobacter sakazakii	Contig
GCA_016077485.1	PRJNA258403	SAMN04329602	Cronobacter sakazakii	Contig
GCA_016077505.1	PRJNA258403	SAMN04329617	Cronobacter sakazakii	Contig
GCA_016077555.1	PRJNA258403	SAMN04329608	Cronobacter sakazakii	Contig
GCA_016077575.1	PRJNA258403	SAMN04329620	Cronobacter sakazakii	Contig
GCA_016078775.1	PRJNA258403	SAMN08016835	Cronobacter sakazakii	Contig
GCA_016078815.1	PRJNA258403	SAMN08017410	Cronobacter sakazakii	Contig
GCA_016078835.1	PRJNA258403	SAMN08016813	Cronobacter sakazakii	Contig
GCA_016078845.1	PRJNA258403	SAMN08016953	Cronobacter sakazakii	Contig
GCA_016079835.1	PRJNA258403	SAMN08016883	Cronobacter sakazakii	Contig
GCA_016079855.1	PRJNA258403	SAMN08016859	Cronobacter sakazakii	Contig
GCA_016079865.1	PRJNA258403	SAMN08016981	Cronobacter sakazakii	Contig
GCA_016079995.1	PRJNA258403	SAMN08016987	Cronobacter sakazakii	Contig
GCA_016080015.1	PRJNA258403	SAMN08016925	Cronobacter sakazakii	Contig
GCA_016081495.1	PRJNA258403	SAMN08226072	Cronobacter sakazakii	Contig
GCA_016081515.1	PRJNA258403	SAMN08226289	Cronobacter sakazakii	Contig
GCA_016081535.1	PRJNA258403	SAMN08226077	Cronobacter sakazakii	Contig
GCA_016081555.1	PRJNA258403	SAMN08226071	Cronobacter sakazakii	Contig
GCA_016081575.1	PRJNA258403	SAMN08226074	Cronobacter sakazakii	Contig
GCA_016081615.1	PRJNA258403	SAMN03135628	Cronobacter sakazakii	Contig
GCA_016081635.1	PRJNA258403	SAMN08226073	Cronobacter sakazakii	Contig
GCA_016081675.1	PRJNA258403	SAMN08226075	Cronobacter sakazakii	Contig
GCA_016081775.1	PRJNA258403	SAMN03135619	Cronobacter sakazakii	Contig
GCA_016084615.1	PRJNA514245	SAMEA2273217	Cronobacter sakazakii	Contig
GCA_016085895.1	PRJNA258403	SAMN03135621	Cronobacter sakazakii	Contig
GCA_016085945.1	PRJNA258403	SAMN03135626	Cronobacter sakazakii	Contig
GCA_016086065.1	PRJNA258403	SAMN03135620	Cronobacter sakazakii	Contig
GCA_016086295.1	PRJNA258403	SAMN03135625	Cronobacter sakazakii	Contig
GCA_016086775.1	PRJNA258403	SAMN03135630	Cronobacter sakazakii	Contig
GCA_016086795.1	PRJNA258403	SAMN03135624	Cronobacter sakazakii	Contig
GCA_016086815.1	PRJNA258403	SAMN03135627	Cronobacter sakazakii	Contig
GCA_016086915.1	PRJNA258403	SAMN03135622	Cronobacter sakazakii	Contig
GCA_016087055.1	PRJNA258403	SAMN03135623	Cronobacter sakazakii	Contig
GCA_016087125.1	PRJNA258403	SAMN03135629	Cronobacter sakazakii	Contig
GCA_016087175.1	PRJNA258403	SAMN03135663	Cronobacter sakazakii	Contig
GCA_016103025.1	PRJNA231221	SAMN13450457	Cronobacter sakazakii	Scaffold
GCA_016576445.1	PRJNA514245	SAMN11268683	Cronobacter sakazakii	Contig
GCA_016576485.1	PRJNA514245	SAMN11268659	Cronobacter sakazakii	Contig
GCA_016576535.1	PRJNA514245	SAMN11268696	Cronobacter sakazakii	Contig
GCA_016576885.1	PRJNA258403	SAMN09426131	Cronobacter sakazakii	Contig
GCA_016576925.1	PRJNA258403	SAMN09426132	Cronobacter sakazakii	Contig
GCA_016577305.1	PRJNA258403	SAMN03135662	Cronobacter sakazakii	Contig
GCA_016577505.1	PRJNA258403	SAMN03135618	Cronobacter sakazakii	Contig
GCA_016577545.1	PRJNA258403	SAMN03135615	Cronobacter sakazakii	Contig
GCA_016577565.1	PRJNA258403	SAMN03135614	Cronobacter sakazakii	Contig
GCA_016577585.1	PRJNA258403	SAMN03135607	Cronobacter sakazakii	Contig
GCA_016577605.1	PRJNA258403	SAMN03135609	Cronobacter sakazakii	Contig
GCA_016577625.1	PRJNA258403	SAMN03135659	Cronobacter sakazakii	Contig
GCA_016577645.1	PRJNA258403	SAMN03135660	Cronobacter sakazakii	Contig
GCA_016577665.1	PRJNA258403	SAMN03135658	Cronobacter sakazakii	Contig
GCA_016577685.1	PRJNA258403	SAMN03135616	Cronobacter sakazakii	Contig
GCA_016577705.1	PRJNA258403	SAMN03135656	Cronobacter sakazakii	Contig
GCA_016577725.1	PRJNA258403	SAMN03135654	Cronobacter sakazakii	Contig
GCA_016577745.1	PRJNA258403	SAMN03135613	Cronobacter sakazakii	Contig
GCA_016577805.1	PRJNA258403	SAMN03135655	Cronobacter sakazakii	Contig
GCA_016577825.1	PRJNA258403	SAMN03135657	Cronobacter sakazakii	Contig
GCA_016620365.1	PRJNA688536	SAMN17180601	Cronobacter sakazakii	Contig
GCA_017844935.1	PRJNA715051	SAMN18344332	Cronobacter sakazakii	Contig
GCA_017844945.1	PRJNA715051	SAMN18344055	Cronobacter sakazakii	Contig
GCA_017844975.1	PRJNA715051	SAMN18325118	Cronobacter sakazakii	Contig
GCA_017844985.1	PRJNA715051	SAMN18346762	Cronobacter sakazakii	Contig
GCA_017845015.1	PRJNA715051	SAMN18346327	Cronobacter sakazakii	Contig
GCA_017845035.1	PRJNA715051	SAMN18346765	Cronobacter sakazakii	Contig
GCA_017845055.1	PRJNA715051	SAMN18353210	Cronobacter sakazakii	Contig
GCA_017845075.1	PRJNA715051	SAMN18353495	Cronobacter sakazakii	Contig
GCA_017845095.1	PRJNA715051	SAMN18353314	Cronobacter sakazakii	Contig
GCA_017845115.1	PRJNA715051	SAMN18353223	Cronobacter sakazakii	Contig
GCA_017845175.1	PRJNA715051	SAMN18353994	Cronobacter sakazakii	Contig
GCA_017845235.1	PRJNA715051	SAMN18353909	Cronobacter sakazakii	Contig
GCA_017845275.1	PRJNA715051	SAMN18353992	Cronobacter sakazakii	Contig
GCA_017845295.1	PRJNA715051	SAMN18354328	Cronobacter sakazakii	Contig
GCA_017845305.1	PRJNA715051	SAMN18354432	Cronobacter sakazakii	Contig
GCA_018091985.1	PRJNA258403	SAMN08226288	Cronobacter sakazakii	Contig
GCA_018092025.1	PRJNA258403	SAMN08226078	Cronobacter sakazakii	Contig
GCA_018092045.1	PRJNA258403	SAMN08226076	Cronobacter sakazakii	Contig
GCA_018223465.1	PRJNA725076	SAMN18869585	Cronobacter sakazakii	Scaffold
GCA_018348415.1	PRJNA727616	SAMN19026508	Cronobacter sakazakii	Contig
GCA_018348425.1	PRJNA727616	SAMN19026509	Cronobacter sakazakii	Contig
GCA_018348455.1	PRJNA727616	SAMN19026510	Cronobacter sakazakii	Contig
GCA_018348465.1	PRJNA727616	SAMN19026511	Cronobacter sakazakii	Contig
GCA_018348495.1	PRJNA727616	SAMN19026512	Cronobacter sakazakii	Contig
GCA_018348515.1	PRJNA727616	SAMN19026506	Cronobacter sakazakii	Contig
GCA_018348565.1	PRJNA727616	SAMN19026507	Cronobacter sakazakii	Contig
GCA_018884085.1	PRJNA399551	SAMN14112905	Cronobacter sakazakii	Complete_Genome
GCA_018884105.1	PRJNA399551	SAMN14112906	Cronobacter sakazakii	Complete_Genome
GCA_018884125.1	PRJNA399551	SAMN14112903	Cronobacter sakazakii	Complete_Genome
GCA_018884145.1	PRJNA399551	SAMN14112904	Cronobacter sakazakii	Complete_Genome
GCA_019143095.1	PRJNA258403	SAMN20079959	Cronobacter sakazakii	Contig
GCA_019144375.1	PRJNA258403	SAMN20079941	Cronobacter sakazakii	Contig
GCA_020869275.1	PRJNA508228	SAMN10518520	Cronobacter sakazakii	Chromosome
GCA_021045105.1	PRJNA716986	SAMN23419544	Cronobacter sakazakii	Contig
GCA_021834335.1	PRJNA325243	SAMN25553383	Cronobacter sakazakii	Contig
GCA_022358395.1	PRJNA258403	SAMN26101730	Cronobacter sakazakii	Contig
GCA_022358415.1	PRJNA258403	SAMN26101727	Cronobacter sakazakii	Contig
GCA_022358455.1	PRJNA258403	SAMN26101719	Cronobacter sakazakii	Contig
GCA_022358515.1	PRJNA258403	SAMN26101728	Cronobacter sakazakii	Contig
GCA_022359575.1	PRJNA258403	SAMN26101738	Cronobacter sakazakii	Contig
GCA_022359605.1	PRJNA258403	SAMN26101735	Cronobacter sakazakii	Contig
GCA_022362135.1	PRJNA258403	SAMN26101733	Cronobacter sakazakii	Contig
GCA_022362155.1	PRJNA258403	SAMN26101740	Cronobacter sakazakii	Contig
GCA_022362175.1	PRJNA258403	SAMN26101720	Cronobacter sakazakii	Contig
GCA_022362195.1	PRJNA258403	SAMN26101732	Cronobacter sakazakii	Contig
GCA_022362215.1	PRJNA258403	SAMN26101724	Cronobacter sakazakii	Contig
GCA_022362235.1	PRJNA258403	SAMN26101725	Cronobacter sakazakii	Contig
GCA_022362255.1	PRJNA258403	SAMN26101722	Cronobacter sakazakii	Contig
GCA_022362275.1	PRJNA258403	SAMN26101721	Cronobacter sakazakii	Contig
GCA_022362795.1	PRJNA258403	SAMN26178611	Cronobacter sakazakii	Contig
GCA_022373915.1	PRJNA258403	SAMN26101739	Cronobacter sakazakii	Contig
GCA_022374975.1	PRJNA258403	SAMN26101723	Cronobacter sakazakii	Contig
GCA_022375055.1	PRJNA258403	SAMN26101718	Cronobacter sakazakii	Contig
GCA_022387595.1	PRJNA258403	SAMN26223951	Cronobacter sakazakii	Contig
GCA_022387635.1	PRJNA258403	SAMN26223953	Cronobacter sakazakii	Contig
GCA_022387825.1	PRJNA258403	SAMN26223948	Cronobacter sakazakii	Contig
GCA_022387845.1	PRJNA258403	SAMN26223949	Cronobacter sakazakii	Contig
GCA_022387865.1	PRJNA258403	SAMN26223952	Cronobacter sakazakii	Contig
GCA_022387905.1	PRJNA258403	SAMN26223957	Cronobacter sakazakii	Contig
GCA_022388265.1	PRJNA258403	SAMN26223954	Cronobacter sakazakii	Contig
GCA_022388285.1	PRJNA258403	SAMN26223958	Cronobacter sakazakii	Contig
GCA_022388345.1	PRJNA258403	SAMN26223956	Cronobacter sakazakii	Contig
GCA_022388495.1	PRJNA258403	SAMN26223950	Cronobacter sakazakii	Contig
GCA_022388905.1	PRJNA258403	SAMN26223955	Cronobacter sakazakii	Contig
GCA_022605365.1	PRJNA420465	SAMN26725454	Cronobacter sakazakii	Contig
GCA_022607185.1	PRJNA508822	SAMN10531465	Cronobacter sakazakii	Scaffold
GCA_022607205.1	PRJNA508822	SAMN10531466	Cronobacter sakazakii	Scaffold
GCA_022607225.1	PRJNA508822	SAMN10531464	Cronobacter sakazakii	Scaffold
GCA_022607245.1	PRJNA508822	SAMN10531461	Cronobacter sakazakii	Scaffold
GCA_022607285.1	PRJNA508822	SAMN10531460	Cronobacter sakazakii	Scaffold
GCA_022607295.1	PRJNA508822	SAMN10531458	Cronobacter sakazakii	Scaffold
GCA_022607325.1	PRJNA508822	SAMN10531456	Cronobacter sakazakii	Scaffold
GCA_022607345.1	PRJNA508822	SAMN10531463	Cronobacter sakazakii	Scaffold
GCA_022607365.1	PRJNA508822	SAMN10531446	Cronobacter sakazakii	Scaffold
GCA_022607385.1	PRJNA508822	SAMN10531445	Cronobacter sakazakii	Scaffold
GCA_022607395.1	PRJNA508822	SAMN10531444	Cronobacter sakazakii	Scaffold
GCA_022607425.1	PRJNA508822	SAMN10531442	Cronobacter sakazakii	Scaffold
GCA_022607445.1	PRJNA508822	SAMN10531441	Cronobacter sakazakii	Scaffold
GCA_022607465.1	PRJNA508822	SAMN10531440	Cronobacter sakazakii	Scaffold
GCA_022607475.1	PRJNA508822	SAMN10531438	Cronobacter sakazakii	Scaffold
GCA_022607505.1	PRJNA508822	SAMN10531432	Cronobacter sakazakii	Scaffold
GCA_022607515.1	PRJNA508822	SAMN10531431	Cronobacter sakazakii	Scaffold
GCA_022607545.1	PRJNA508822	SAMN10531435	Cronobacter sakazakii	Scaffold
GCA_022607565.1	PRJNA508822	SAMN10531436	Cronobacter sakazakii	Scaffold
GCA_022607585.1	PRJNA508822	SAMN10531429	Cronobacter sakazakii	Scaffold
GCA_022607605.1	PRJNA508822	SAMN10531428	Cronobacter sakazakii	Scaffold
GCA_022607615.1	PRJNA508822	SAMN10531430	Cronobacter sakazakii	Scaffold
GCA_022607645.1	PRJNA508822	SAMN10531427	Cronobacter sakazakii	Scaffold
GCA_022607665.1	PRJNA508822	SAMN10531426	Cronobacter sakazakii	Scaffold
GCA_022607685.1	PRJNA508822	SAMN10531425	Cronobacter sakazakii	Scaffold
GCA_022607705.1	PRJNA508822	SAMN10531424	Cronobacter sakazakii	Scaffold
GCA_022607725.1	PRJNA508822	SAMN10531423	Cronobacter sakazakii	Scaffold
GCA_022607745.1	PRJNA508822	SAMN10531422	Cronobacter sakazakii	Scaffold
GCA_022607765.1	PRJNA508822	SAMN10531421	Cronobacter sakazakii	Scaffold
GCA_022607775.1	PRJNA508822	SAMN10531420	Cronobacter sakazakii	Scaffold
GCA_022607805.1	PRJNA508822	SAMN10531418	Cronobacter sakazakii	Scaffold
GCA_022607825.1	PRJNA508822	SAMN10531417	Cronobacter sakazakii	Scaffold
GCA_022607845.1	PRJNA508822	SAMN10531415	Cronobacter sakazakii	Scaffold
GCA_022607865.1	PRJNA508822	SAMN10531416	Cronobacter sakazakii	Scaffold
GCA_022607885.1	PRJNA508822	SAMN10531413	Cronobacter sakazakii	Scaffold
GCA_022607895.1	PRJNA508822	SAMN10531412	Cronobacter sakazakii	Scaffold
GCA_022607925.1	PRJNA508822	SAMN10531409	Cronobacter sakazakii	Scaffold
GCA_022618395.1	PRJNA258403	SAMN26754181	Cronobacter sakazakii	Contig
GCA_022618415.1	PRJNA258403	SAMN26754182	Cronobacter sakazakii	Contig
GCA_022618475.1	PRJNA258403	SAMN26754178	Cronobacter sakazakii	Contig
GCA_022618495.1	PRJNA258403	SAMN26753387	Cronobacter sakazakii	Contig
GCA_022618515.1	PRJNA258403	SAMN26753388	Cronobacter sakazakii	Contig
GCA_022618535.1	PRJNA258403	SAMN26753386	Cronobacter sakazakii	Contig
GCA_022622715.1	PRJNA420465	SAMN26725455	Cronobacter sakazakii	Contig
GCA_022622735.1	PRJNA420465	SAMN26725422	Cronobacter sakazakii	Contig
GCA_022622755.1	PRJNA420465	SAMN26725456	Cronobacter sakazakii	Contig
GCA_022622775.1	PRJNA420465	SAMN26725453	Cronobacter sakazakii	Contig
GCA_022622795.1	PRJNA420465	SAMN26725423	Cronobacter sakazakii	Contig
GCA_022622815.1	PRJNA420465	SAMN26725424	Cronobacter sakazakii	Contig
GCA_022631655.1	PRJNA258403	SAMN26814170	Cronobacter sakazakii	Contig
GCA_022631675.1	PRJNA258403	SAMN26814243	Cronobacter sakazakii	Contig
GCA_022631695.1	PRJNA258403	SAMN26814241	Cronobacter sakazakii	Contig
GCA_022631735.1	PRJNA258403	SAMN26814177	Cronobacter sakazakii	Contig
GCA_022631755.1	PRJNA258403	SAMN26814172	Cronobacter sakazakii	Contig
GCA_022631775.1	PRJNA258403	SAMN26814174	Cronobacter sakazakii	Contig
GCA_022631795.1	PRJNA258403	SAMN26814165	Cronobacter sakazakii	Contig
GCA_022631815.1	PRJNA258403	SAMN26814164	Cronobacter sakazakii	Contig
GCA_022631835.1	PRJNA258403	SAMN26814169	Cronobacter sakazakii	Contig
GCA_022631935.1	PRJNA258403	SAMN26814178	Cronobacter sakazakii	Contig
GCA_022631975.1	PRJNA258403	SAMN26814242	Cronobacter sakazakii	Contig
GCA_022631995.1	PRJNA258403	SAMN26814173	Cronobacter sakazakii	Contig
GCA_022632015.1	PRJNA258403	SAMN26814175	Cronobacter sakazakii	Contig
GCA_022632035.1	PRJNA258403	SAMN26814171	Cronobacter sakazakii	Contig
GCA_022632055.1	PRJNA258403	SAMN26814161	Cronobacter sakazakii	Contig
GCA_022632075.1	PRJNA258403	SAMN26814168	Cronobacter sakazakii	Contig
GCA_022632095.1	PRJNA258403	SAMN26814160	Cronobacter sakazakii	Contig
GCA_022632115.1	PRJNA258403	SAMN26814176	Cronobacter sakazakii	Contig
GCA_022632155.1	PRJNA258403	SAMN26814166	Cronobacter sakazakii	Contig
GCA_022632215.1	PRJNA258403	SAMN26814162	Cronobacter sakazakii	Contig
GCA_022648965.1	PRJNA812593	SAMN26420280	Cronobacter sakazakii	Complete_Genome
GCA_022669915.1	PRJNA258403	SAMN26856492	Cronobacter sakazakii	Contig
GCA_022669925.1	PRJNA258403	SAMN26856496	Cronobacter sakazakii	Contig
GCA_022670015.1	PRJNA258403	SAMN26856498	Cronobacter sakazakii	Contig
GCA_022670055.1	PRJNA258403	SAMN26856494	Cronobacter sakazakii	Contig
GCA_022670075.1	PRJNA258403	SAMN26856497	Cronobacter sakazakii	Contig
GCA_022670095.1	PRJNA258403	SAMN26856493	Cronobacter sakazakii	Contig
GCA_022675915.1	PRJNA420465	SAMN26866218	Cronobacter sakazakii	Contig
GCA_022676515.1	PRJNA818319	SAMN26852732	Cronobacter sakazakii	Contig
GCA_022676535.1	PRJNA818319	SAMN26852735	Cronobacter sakazakii	Contig
GCA_022677145.1	PRJNA818319	SAMN26852733	Cronobacter sakazakii	Contig
GCA_022677165.1	PRJNA420465	SAMN26866219	Cronobacter sakazakii	Contig
GCA_022677665.1	PRJNA818319	SAMN26852734	Cronobacter sakazakii	Contig
GCA_022679005.1	PRJNA258403	SAMN26878700	Cronobacter sakazakii	Contig
GCA_022679025.1	PRJNA258403	SAMN26878702	Cronobacter sakazakii	Contig
GCA_022679045.1	PRJNA258403	SAMN26878699	Cronobacter sakazakii	Contig
GCA_022679065.1	PRJNA258403	SAMN26878705	Cronobacter sakazakii	Contig
GCA_022679085.1	PRJNA258403	SAMN26878706	Cronobacter sakazakii	Contig
GCA_022679105.1	PRJNA258403	SAMN26878695	Cronobacter sakazakii	Contig
GCA_022679125.1	PRJNA258403	SAMN26878693	Cronobacter sakazakii	Contig
GCA_022679145.1	PRJNA258403	SAMN26878703	Cronobacter sakazakii	Contig
GCA_022679165.1	PRJNA258403	SAMN26878696	Cronobacter sakazakii	Contig
GCA_022679185.1	PRJNA258403	SAMN26878697	Cronobacter sakazakii	Contig
GCA_022679205.1	PRJNA258403	SAMN26878684	Cronobacter sakazakii	Contig
GCA_022679225.1	PRJNA258403	SAMN26878682	Cronobacter sakazakii	Contig
GCA_022679245.1	PRJNA258403	SAMN26878686	Cronobacter sakazakii	Contig
GCA_022679265.1	PRJNA258403	SAMN26878681	Cronobacter sakazakii	Contig
GCA_022679285.1	PRJNA258403	SAMN26878685	Cronobacter sakazakii	Contig
GCA_022679585.1	PRJNA258403	SAMN26878704	Cronobacter sakazakii	Contig
GCA_022679625.1	PRJNA258403	SAMN26876615	Cronobacter sakazakii	Contig
GCA_022679645.1	PRJNA258403	SAMN26878698	Cronobacter sakazakii	Contig
GCA_022679665.1	PRJNA258403	SAMN26878701	Cronobacter sakazakii	Contig
GCA_022679685.1	PRJNA258403	SAMN26878694	Cronobacter sakazakii	Contig
GCA_022679705.1	PRJNA258403	SAMN26878683	Cronobacter sakazakii	Contig
GCA_022679925.1	PRJNA258403	SAMN26876616	Cronobacter sakazakii	Contig
GCA_022679945.1	PRJNA258403	SAMN26876614	Cronobacter sakazakii	Contig
GCA_022680005.1	PRJNA258403	SAMN26876612	Cronobacter sakazakii	Contig
GCA_022680025.1	PRJNA258403	SAMN26876613	Cronobacter sakazakii	Contig
GCA_900447395.1	PRJEB6403	SAMEA2548138	Cronobacter sakazakii	Contig
GCA_900447495.1	PRJEB6403	SAMEA104338382	Cronobacter sakazakii	Contig
GCA_902387375.1	PRJEB33885	SAMEA5851965	Cronobacter sakazakii	Contig
GCA_000017665.1	PRJNA12720	SAMN02603913	Cronobacter sakazakii ATCC BAA-894	Complete_Genome
GCA_000214745.2	PRJNA60533	SAMN02952882	Cronobacter sakazakii E899	Contig
GCA_000339015.1	PRJNA62201	SAMN02604116	Cronobacter sakazakii SP291	Complete_Genome
GCA_000409385.1	PRJNA68023	SAMN02952935	Cronobacter sakazakii ES713	Contig
GCA_000263215.1	PRJNA81953	SAMN02603850	Cronobacter sakazakii ES15	Complete_Genome
GCA_000409265.1	PRJNA89093	SAMN02952927	Cronobacter sakazakii 2151	Contig
GCA_000409245.1	PRJNA258403	SAMN02952934	Cronobacter sakazakii E764	Contig
GCA_000409405.1	PRJNA89113	SAMN02952936	Cronobacter sakazakii ES35	Contig
GCA_000319615.1	PRJEB153	SAMEA2272711	Cronobacter sakazakii 680	Contig
GCA_000319595.1	PRJEB156	SAMEA2272479	Cronobacter sakazakii 701	Scaffold
GCA_000316155.1	PRJEB155	SAMEA2272354	Cronobacter sakazakii 696	Scaffold
GCA_000684935.1	PRJDB277	SAMD00000350	Cronobacter sakazakii NBRC 102416	Contig
GCA_000463095.2	PRJNA213036	SAMN02261881	Cronobacter sakazakii NCIMB 8272	Scaffold
GCA_000467775.2	PRJNA218022	SAMN02470723	Cronobacter sakazakii 8399	Scaffold
GCA_001922905.1	PRJNA258403	SAMN06100261	Cronobacter turicensis	Contig
GCA_001999505.1	PRJNA258403	SAMN06100262	Cronobacter turicensis	Contig
GCA_002321135.1	PRJNA348753	SAMN06451426	Cronobacter turicensis	Scaffold
GCA_002421105.1	PRJNA348753	SAMN06452643	Cronobacter turicensis	Scaffold
GCA_002976535.1	PRJNA397666	SAMN07484020	Cronobacter turicensis	Contig
GCA_002976545.1	PRJNA397666	SAMN07484019	Cronobacter turicensis	Scaffold
GCA_002976555.1	PRJNA397666	SAMN07484021	Cronobacter turicensis	Contig
GCA_007845795.1	PRJNA258403	SAMN12391532	Cronobacter turicensis	Contig
GCA_009938345.1	PRJNA498360	SAMN10274150	Cronobacter turicensis	Scaffold
GCA_009938395.1	PRJNA498360	SAMN10274203	Cronobacter turicensis	Scaffold
GCA_011605535.1	PRJNA608803	SAMN14218533	Cronobacter turicensis	Scaffold
GCA_011605625.1	PRJNA608803	SAMN14218530	Cronobacter turicensis	Scaffold
GCA_011605685.1	PRJNA608803	SAMN14218536	Cronobacter turicensis	Scaffold
GCA_013363985.1	PRJNA636126	SAMN15064824	Cronobacter turicensis	Contig
GCA_016086315.1	PRJNA258403	SAMN03135636	Cronobacter turicensis	Contig
GCA_016086895.1	PRJNA258403	SAMN03135635	Cronobacter turicensis	Contig
GCA_000027065.2	PRJEA39965	SAMEA2272673	Cronobacter turicensis z3032	Complete_Genome
GCA_000319515.1	PRJEB159	SAMEA2272584	Cronobacter turicensis 564	Scaffold
GCA_000485925.1	PRJNA258403	SAMN02319256	Cronobacter turicensis z508	Contig
GCA_000486025.1	PRJNA258403	SAMN02319257	Cronobacter turicensis z610	Contig
