# Supplementary material for: Large-scale genomic survey and characterization of mcr genes carried by foodborne Cronobacter isolates
Source: mSystems. 2023 Sep 11;8(5):e00450-23. doi: 10.1128/msystems.00450-23 (PMC10654070; doi:10.1128/msystems.00450-23)
Supplement: Table S4 — The metadata of genome survey of Cronobacter genomes in this study. [file msystems.00450-23-s0007.xlsx]

## Sheet: 03.21
Table S4 The metadata of genome survey of Cronobacter genomes in this study
strain ID	species	country	year	isolation source
10403	Cronobacter turicensis	China	2006	Food
10405	Cronobacter turicensis	China	2006	Food
10407	Cronobacter turicensis	China	2006	Food
10424	Cronobacter turicensis	China	2007	Food
DCK9	Cronobacter turicensis	China	2018	Food
LNCR0004	Cronobacter turicensis	China	2010	Food
S21A0458	Cronobacter turicensis	China	2019	Food
S21A0495	Cronobacter turicensis	China	2019	Food
SD21	Cronobacter turicensis	China	2010	Food
SD72	Cronobacter turicensis	China	2016	Food
SDCR0010	Cronobacter turicensis	China	2010	Food
SDCR0039	Cronobacter turicensis	China	2011	Food
SDCR0058	Cronobacter turicensis	China	2016	Food
SDCR0071	Cronobacter turicensis	China	2016	Food
SDCR0074	Cronobacter turicensis	China	2016	Food
S-HE76_FDSW202492576-1r	Cronobacter turicensis	China	2017	Food
S-HE77_FDSW202492577-1r	Cronobacter turicensis	China	2017	Food
S-HLJ193_FDSW202492534-1r	Cronobacter turicensis	China	2018	Food
S-HLJ194_FDSW202492535-1r	Cronobacter turicensis	China	2018	Food
S-HLJ200_FDSW202492541-1r	Cronobacter turicensis	China	2018	Food
LNCR0003	Cronobacter turicensis	China	2010	Food
10403.1	Cronobacter malonaticus	China	2006	Food
10403.8	Cronobacter malonaticus	China	2006	Food
10419	Cronobacter malonaticus	China	2006	Food
10472	Cronobacter malonaticus	China	2008	Food
10481	Cronobacter malonaticus	China	2008	Food
10482	Cronobacter malonaticus	China	2008	Food
10487	Cronobacter malonaticus	China	2008	Food
10494	Cronobacter malonaticus	China	2008	Food
30424	Cronobacter malonaticus	China	2012	Food
30433	Cronobacter malonaticus	China	2012	Food
30445	Cronobacter malonaticus	China	2012	Food
30446	Cronobacter malonaticus	China	2012	Food
30448	Cronobacter malonaticus	China	2012	Food
30480	Cronobacter malonaticus	China	2012	Food
30495	Cronobacter malonaticus	China	2013	Food
30496	Cronobacter malonaticus	China	2013	Food
50401	Cronobacter malonaticus	China	2013	Food
AHCR0006	Cronobacter malonaticus	China	2007	Food
BJCR0001	Cronobacter malonaticus	China	2005	Food
BJCR0002	Cronobacter malonaticus	China	2007	Food
BJCR0003	Cronobacter malonaticus	China	2011	Food
BJCR0004	Cronobacter malonaticus	China	2011	Food
BJCR0006	Cronobacter malonaticus	China	2008	Food
BJCR0007	Cronobacter malonaticus	China	2008	Food
BJCR0008	Cronobacter malonaticus	China	2007	Food
DCK17	Cronobacter malonaticus	China	2018	Food
DCK19	Cronobacter malonaticus	China	2018	Food
DCK20	Cronobacter malonaticus	China	2018	Food
DCK23	Cronobacter malonaticus	China	2018	Food
DCK25	Cronobacter malonaticus	China	2018	Food
DCK26	Cronobacter malonaticus	China	2018	Food
DCK27	Cronobacter malonaticus	China	2018	Food
DCK30	Cronobacter malonaticus	China	2018	Food
DCK39	Cronobacter malonaticus	China	2019	Food
GDCR0001	Cronobacter malonaticus	China	2010	Food
GDCR0002	Cronobacter malonaticus	China	2019	Food
HACR0001	Cronobacter malonaticus	China	2012	Food
HBCR0001	Cronobacter malonaticus	China	2008	Food
HECR0001	Cronobacter malonaticus	China	2011	Food
HECR0007	Cronobacter malonaticus	China	2011	Food
HECR0012	Cronobacter malonaticus	China	2011	Food
HECR0061	Cronobacter malonaticus	China	2013	Food
HLJCR0085	Cronobacter malonaticus	China	2016	Food
HLJCR0110	Cronobacter malonaticus	China	2016	Food
HLJCR0114	Cronobacter malonaticus	China	2016	Food
HLJCR0116	Cronobacter malonaticus	China	2016	Food
HLJCR0123	Cronobacter malonaticus	China	2016	Food
HLJCR0151	Cronobacter malonaticus	China	2011	Food
JSCR0004	Cronobacter malonaticus	China	2012	Food
NXCR0002	Cronobacter malonaticus	China	2009	Food
S-1_FDSW202492597-1r	Cronobacter malonaticus	China	2018	Food
S21A0410	Cronobacter malonaticus	China	2019	Food
S21A0415	Cronobacter malonaticus	China	2019	Food
S21A0440	Cronobacter malonaticus	China	2019	Food
S21A0446	Cronobacter malonaticus	China	2019	Food
S21A0450	Cronobacter malonaticus	China	2019	Food
S21A0475	Cronobacter malonaticus	China	2019	Food
S21A0486	Cronobacter malonaticus	China	2019	Food
S21A0487	Cronobacter malonaticus	China	2019	Food
S21A0500	Cronobacter malonaticus	China	2019	Food
S21A0646	Cronobacter malonaticus	China	2019	Food
S21A0648	Cronobacter malonaticus	China	2019	Food
S21A0652	Cronobacter malonaticus	China	2019	Food
S21A0655	Cronobacter malonaticus	China	2019	Food
S21A0665	Cronobacter malonaticus	China	2019	Food
S21A0682	Cronobacter malonaticus	China	2019	Food
S21A0686	Cronobacter malonaticus	China	2019	Food
S21A0690	Cronobacter malonaticus	China	2019	Food
S21A0695	Cronobacter malonaticus	China	2019	Food
S21A0698	Cronobacter malonaticus	China	2019	Food
S21A0700	Cronobacter malonaticus	China	2019	Food
S21A0702	Cronobacter malonaticus	China	2019	Food
S21A0734	Cronobacter malonaticus	China	2019	Food
S21A0735	Cronobacter malonaticus	China	2019	Food
S21A0737	Cronobacter malonaticus	China	2019	Food
S21A0744	Cronobacter malonaticus	China	2019	Food
S-36_FDSW202492631-1r	Cronobacter malonaticus	China	2012	Food
SCCR0001	Cronobacter malonaticus	China	2010	Food
SCCR0005	Cronobacter malonaticus	China	2011	Food
SCCR0006	Cronobacter malonaticus	China	2011	Food
SCCR0007	Cronobacter malonaticus	China	2011	Food
SCCR0008	Cronobacter malonaticus	China	2011	Food
SCCR0017	Cronobacter malonaticus	China	2010	Food
SCCR0018	Cronobacter malonaticus	China	2010	Food
SD11	Cronobacter malonaticus	China	2010	Food
SD16	Cronobacter malonaticus	China	2010	Food
SD26-2	Cronobacter malonaticus	China	2010	Food
SDCR0001	Cronobacter malonaticus	China	2010	Food
SDCR0027	Cronobacter malonaticus	China	2010	Food
SDCR0043	Cronobacter malonaticus	China	2010	Food
SDCR0046	Cronobacter malonaticus	China	2016	Food
SDCR0057	Cronobacter malonaticus	China	2016	Food
SDCR0068	Cronobacter malonaticus	China	2016	Food
SDCR0098	Cronobacter malonaticus	China	2016	Food
SDCR0102	Cronobacter malonaticus	China	2016	Food
SDCR0105	Cronobacter malonaticus	China	2016	Food
SDCR0109	Cronobacter malonaticus	China	2007	Food
S-GD03_FDSW202492652-1r	Cronobacter malonaticus	China	2019	Food
S-GD05_FDSW202492654-1r	Cronobacter malonaticus	China	2019	Food
S-GD06_FDSW202492655-1r	Cronobacter malonaticus	China	2019	Food
S-HE85_FDSW202492585-1r	Cronobacter malonaticus	China	2017	Food
S-HE94_FDSW202492594-1r	Cronobacter malonaticus	China	2017	Food
S-HLJ197_FDSW202492538-1r	Cronobacter malonaticus	China	2018	Food
S-HLJ198_FDSW202492539-1r	Cronobacter malonaticus	China	2018	Food
S-HLJ199_FDSW202492540-1r	Cronobacter malonaticus	China	2018	Food
S-LN05_FDSW202492646-1r	Cronobacter malonaticus	China	2019	Food
S-NX01_NDMS02528	Cronobacter malonaticus	China	2007	Food
S-SD110_FDSW202492632-1r	Cronobacter malonaticus	China	2018	Food
S-SD112_FDSW202492634-1r	Cronobacter malonaticus	China	2019	Food
S-SD114_FDSW202492636-1r	Cronobacter malonaticus	China	2019	Food
SXCR0002	Cronobacter malonaticus	China	2006	Food
SXCR0009	Cronobacter malonaticus	China	2016	Food
TJCR0002	Cronobacter malonaticus	China	2006	Food
TJCR0003	Cronobacter malonaticus	China	2007	Food
XJCR0001	Cronobacter malonaticus	China	2012	Food
10403.1	Cronobacter malonaticus	China	2006	Food
10403.1	Cronobacter malonaticus	China	2006	Food
BJ15	Cronobacter malonaticus	China	2013	Human(Foodborne patient)
SCCR0002	Cronobacter malonaticus	China	2010	Food
SCCR0009	Cronobacter malonaticus	China	2011	Food
SXCR0001	Cronobacter malonaticus	China	2011	Food
10403.1	Cronobacter sakazakii	China	2006	Food
10403.1	Cronobacter sakazakii	China	2006	Food
10403.1	Cronobacter sakazakii	China	2006	Food
10403.1	Cronobacter sakazakii	China	2006	Food
10403.2	Cronobacter sakazakii	China	2006	Food
10403.2	Cronobacter sakazakii	China	2006	Food
10403.2	Cronobacter sakazakii	China	2006	Food
10403.3	Cronobacter sakazakii	China	2006	Food
10403.3	Cronobacter sakazakii	China	2006	Food
10403.4	Cronobacter sakazakii	China	2006	Food
10403.5	Cronobacter sakazakii	China	2006	Food
10403.6	Cronobacter sakazakii	China	2006	Food
10403.7	Cronobacter sakazakii	China	2006	Food
10403.9	Cronobacter sakazakii	China	2006	Food
10406	Cronobacter sakazakii	China	2006	Food
10409	Cronobacter sakazakii	China	2006	Food
10410	Cronobacter sakazakii	China	2006	Food
10416	Cronobacter sakazakii	China	2006	Food
10418	Cronobacter sakazakii	China	2006	Food
10422	Cronobacter sakazakii	China	2006	Food
10423	Cronobacter sakazakii	China	2007	Food
10434	Cronobacter sakazakii	China	2007	Food
10439	Cronobacter sakazakii	China	2007	Food
10440	Cronobacter sakazakii	China	2007	Food
10441	Cronobacter sakazakii	China	2007	Food
10442	Cronobacter sakazakii	China	2007	Food
10443	Cronobacter sakazakii	China	2007	Food
10444	Cronobacter sakazakii	China	2007	Food
10445	Cronobacter sakazakii	China	2007	Food
10446	Cronobacter sakazakii	China	2007	Food
10448	Cronobacter sakazakii	China	2007	Food
10449	Cronobacter sakazakii	China	2007	Food
10451	Cronobacter sakazakii	China	2007	Food
10453	Cronobacter sakazakii	China	2007	Food
10455	Cronobacter sakazakii	China	2008	Food
10456	Cronobacter sakazakii	China	2008	Food
10457	Cronobacter sakazakii	China	2008	Food
10458	Cronobacter sakazakii	China	2008	Food
10459	Cronobacter sakazakii	China	2008	Food
10462	Cronobacter sakazakii	China	2007	Food
10468	Cronobacter sakazakii	China	2008	Food
10469	Cronobacter sakazakii	China	2008	Food
10483	Cronobacter sakazakii	China	2008	Food
10486	Cronobacter sakazakii	China	2008	Food
10488	Cronobacter sakazakii	China	2008	Food
10490	Cronobacter sakazakii	China	2008	Food
10495	Cronobacter sakazakii	China	2008	Food
30417	Cronobacter sakazakii	China	2007	Food
30418	Cronobacter sakazakii	China	2007	Food
30421	Cronobacter sakazakii	China	2012	Food
30422	Cronobacter sakazakii	China	2012	Food
30423	Cronobacter sakazakii	China	2012	Food
30425	Cronobacter sakazakii	China	2012	Food
30426	Cronobacter sakazakii	China	2012	Food
30427	Cronobacter sakazakii	China	2012	Food
30428	Cronobacter sakazakii	China	2012	Food
30429	Cronobacter sakazakii	China	2012	Food
30430	Cronobacter sakazakii	China	2012	Food
30431	Cronobacter sakazakii	China	2012	Food
30432	Cronobacter sakazakii	China	2012	Food
30434	Cronobacter sakazakii	China	2012	Food
30435	Cronobacter sakazakii	China	2012	Food
30436	Cronobacter sakazakii	China	2012	Food
30437	Cronobacter sakazakii	China	2012	Food
30438	Cronobacter sakazakii	China	2012	Food
30439	Cronobacter sakazakii	China	2012	Food
30440	Cronobacter sakazakii	China	2012	Food
30441	Cronobacter sakazakii	China	2012	Food
30442	Cronobacter sakazakii	China	2012	Food
30443	Cronobacter sakazakii	China	2012	Food
30447	Cronobacter sakazakii	China	2012	Food
30449	Cronobacter sakazakii	China	2012	Food
30450	Cronobacter sakazakii	China	2012	Food
30451	Cronobacter sakazakii	China	2012	Food
30452	Cronobacter sakazakii	China	2012	Food
30453	Cronobacter sakazakii	China	2012	Food
30454	Cronobacter sakazakii	China	2012	Food
30455	Cronobacter sakazakii	China	2012	Food
30456	Cronobacter sakazakii	China	2012	Food
30457	Cronobacter sakazakii	China	2012	Food
30458	Cronobacter sakazakii	China	2012	Food
30459	Cronobacter sakazakii	China	2012	Food
30460	Cronobacter sakazakii	China	2012	Food
30461	Cronobacter sakazakii	China	2012	Food
30462	Cronobacter sakazakii	China	2012	Food
30463	Cronobacter sakazakii	China	2012	Food
30464	Cronobacter sakazakii	China	2012	Food
30465	Cronobacter sakazakii	China	2012	Food
30466	Cronobacter sakazakii	China	2012	Food
30467	Cronobacter sakazakii	China	2012	Food
30468	Cronobacter sakazakii	China	2012	Food
30469	Cronobacter sakazakii	China	2012	Food
30470	Cronobacter sakazakii	China	2012	Food
30471	Cronobacter sakazakii	China	2012	Food
30472	Cronobacter sakazakii	China	2012	Food
30473	Cronobacter sakazakii	China	2012	Food
30474	Cronobacter sakazakii	China	2012	Food
30475	Cronobacter sakazakii	China	2012	Food
30476	Cronobacter sakazakii	China	2012	Food
30477	Cronobacter sakazakii	China	2012	Food
30478	Cronobacter sakazakii	China	2012	Food
30479	Cronobacter sakazakii	China	2012	Food
30481	Cronobacter sakazakii	China	2012	Food
30482	Cronobacter sakazakii	China	2012	Food
30483	Cronobacter sakazakii	China	2012	Food
30484	Cronobacter sakazakii	China	2012	Food
30485	Cronobacter sakazakii	China	2012	Food
30486	Cronobacter sakazakii	China	2012	Food
30487	Cronobacter sakazakii	China	2012	Food
30488	Cronobacter sakazakii	China	2012	Food
30489	Cronobacter sakazakii	China	2012	Food
30490	Cronobacter sakazakii	China	2012	Food
30493	Cronobacter sakazakii	China	2013	Food
30494	Cronobacter sakazakii	China	2013	Food
30497	Cronobacter sakazakii	China	2013	Food
30498	Cronobacter sakazakii	China	2013	Food
50403	Cronobacter sakazakii	China	2013	Food
50404	Cronobacter sakazakii	China	2013	Food
50405	Cronobacter sakazakii	China	2013	Food
50406	Cronobacter sakazakii	China	2013	Food
50407	Cronobacter sakazakii	China	2013	Food
AH02	Cronobacter sakazakii	China	2012	Food
AHCR0003	Cronobacter sakazakii	China	2012	Food
AHCR0004	Cronobacter sakazakii	China	2012	Food
AHCR0005	Cronobacter sakazakii	China	2007	Food
AHCR0007	Cronobacter sakazakii	China	2007	Food
AHCR0008	Cronobacter sakazakii	China	2007	Food
BJCR0010	Cronobacter sakazakii	China	2011	Food
BJCR0011	Cronobacter sakazakii	China	2006	Food
BJCR0013	Cronobacter sakazakii	China	2010	Food
BJCR0014	Cronobacter sakazakii	China	2010	Food
CQCR0001	Cronobacter sakazakii	China	2012	Food
CQCR0002	Cronobacter sakazakii	China	2012	Food
CQCR0004	Cronobacter sakazakii	China	2012	Food
DCK10	Cronobacter sakazakii	China	2018	Food
DCK11	Cronobacter sakazakii	China	2018	Food
DCK12	Cronobacter sakazakii	China	2018	Food
DCK13	Cronobacter sakazakii	China	2018	Food
DCK14	Cronobacter sakazakii	China	2018	Food
DCK15	Cronobacter sakazakii	China	2018	Food
DCK16	Cronobacter sakazakii	China	2018	Food
DCK28	Cronobacter sakazakii	China	2018	Food
DCK29	Cronobacter sakazakii	China	2018	Food
DCK2	Cronobacter sakazakii	China	2018	Food
DCK33	Cronobacter sakazakii	China	2019	Food
DCK34	Cronobacter sakazakii	China	2019	Food
DCK35	Cronobacter sakazakii	China	2019	Food
DCK36	Cronobacter sakazakii	China	2019	Food
DCK37	Cronobacter sakazakii	China	2019	Food
DCK38	Cronobacter sakazakii	China	2019	Food
DCK3	Cronobacter sakazakii	China	2018	Food
DCK40	Cronobacter sakazakii	China	2019	Food
DCK42	Cronobacter sakazakii	China	2019	Food
DCK43	Cronobacter sakazakii	China	2019	Food
DCK44	Cronobacter sakazakii	China	2019	Food
DCK45	Cronobacter sakazakii	China	2019	Food
DCK46	Cronobacter sakazakii	China	2019	Food
DCK47	Cronobacter sakazakii	China	2019	Food
DCK48	Cronobacter sakazakii	China	2019	Food
DCK49	Cronobacter sakazakii	China	2019	Food
DCK4	Cronobacter sakazakii	China	2018	Food
DCK5	Cronobacter sakazakii	China	2018	Food
DCK7	Cronobacter sakazakii	China	2018	Food
DCK8	Cronobacter sakazakii	China	2018	Food
GXCR0002	Cronobacter sakazakii	China	2019	Food
GXCR0004	Cronobacter sakazakii	China	2005	Food
GXCR0005	Cronobacter sakazakii	China	2006	Food
GXCR0006	Cronobacter sakazakii	China	2007	Food
GXCR0007	Cronobacter sakazakii	China	2014	Food
GXCR0008	Cronobacter sakazakii	China	2014	Food
GXCR0009	Cronobacter sakazakii	China	2014	Food
GXCR0010	Cronobacter sakazakii	China	2014	Food
GXCR0011	Cronobacter sakazakii	China	2014	Food
GXCR0012	Cronobacter sakazakii	China	2014	Food
GXCR0013	Cronobacter sakazakii	China	2014	Food
GXCR0014	Cronobacter sakazakii	China	2014	Food
GXCR0015	Cronobacter sakazakii	China	2014	Food
HA03	Cronobacter sakazakii	China	2012	Food
HACR0002	Cronobacter sakazakii	China	2012	Food
HACR0006	Cronobacter sakazakii	China	2012	Food
HBCR0002	Cronobacter sakazakii	China	2010	Food
HE35	Cronobacter sakazakii	China	2012	Food
HECR0002	Cronobacter sakazakii	China	2011	Food
HECR0003	Cronobacter sakazakii	China	2011	Food
HECR0005	Cronobacter sakazakii	China	2011	Food
HECR0006	Cronobacter sakazakii	China	2011	Food
HECR0008	Cronobacter sakazakii	China	2011	Food
HECR0009	Cronobacter sakazakii	China	2011	Food
HECR0010	Cronobacter sakazakii	China	2011	Food
HECR0011	Cronobacter sakazakii	China	2011	Food
HECR0013	Cronobacter sakazakii	China	2011	Food
HECR0015	Cronobacter sakazakii	China	2011	Food
HECR0016	Cronobacter sakazakii	China	2012	Food
HECR0017	Cronobacter sakazakii	China	2012	Food
HECR0018	Cronobacter sakazakii	China	2012	Food
HECR0019	Cronobacter sakazakii	China	2012	Food
HECR0020	Cronobacter sakazakii	China	2012	Food
HECR0021	Cronobacter sakazakii	China	2012	Food
HECR0022	Cronobacter sakazakii	China	2012	Food
HECR0023	Cronobacter sakazakii	China	2012	Food
HECR0024	Cronobacter sakazakii	China	2012	Food
HECR0025	Cronobacter sakazakii	China	2012	Food
HECR0026	Cronobacter sakazakii	China	2012	Food
HECR0027	Cronobacter sakazakii	China	2012	Food
HECR0028	Cronobacter sakazakii	China	2012	Food
HECR0029	Cronobacter sakazakii	China	2012	Food
HECR0030	Cronobacter sakazakii	China	2012	Food
HECR0031	Cronobacter sakazakii	China	2012	Food
HECR0032	Cronobacter sakazakii	China	2012	Food
HECR0033	Cronobacter sakazakii	China	2012	Food
HECR0036	Cronobacter sakazakii	China	2012	Food
HECR0037	Cronobacter sakazakii	China	2012	Food
HECR0038	Cronobacter sakazakii	China	2012	Food
HECR0039	Cronobacter sakazakii	China	2012	Food
HECR0040	Cronobacter sakazakii	China	2012	Food
HECR0042	Cronobacter sakazakii	China	2012	Food
HECR0043	Cronobacter sakazakii	China	2012	Food
HECR0044	Cronobacter sakazakii	China	2012	Food
HECR0045	Cronobacter sakazakii	China	2012	Food
HECR0046	Cronobacter sakazakii	China	2012	Food
HECR0047	Cronobacter sakazakii	China	2012	Food
HECR0048	Cronobacter sakazakii	China	2012	Food
HECR0049	Cronobacter sakazakii	China	2012	Food
HECR0050	Cronobacter sakazakii	China	2012	Food
HECR0051	Cronobacter sakazakii	China	2012	Food
HECR0052	Cronobacter sakazakii	China	2012	Food
HECR0053	Cronobacter sakazakii	China	2012	Food
HECR0054	Cronobacter sakazakii	China	2012	Food
HECR0055	Cronobacter sakazakii	China	2012	Food
HECR0056	Cronobacter sakazakii	China	2012	Food
HECR0057	Cronobacter sakazakii	China	2012	Food
HECR0058	Cronobacter sakazakii	China	2012	Food
HECR0059	Cronobacter sakazakii	China	2012	Food
HECR0060	Cronobacter sakazakii	China	2012	Food
HECR0062	Cronobacter sakazakii	China	2013	Food
HECR0063	Cronobacter sakazakii	China	2013	Food
HECR0064	Cronobacter sakazakii	China	2013	Food
HECR0065	Cronobacter sakazakii	China	2013	Food
HLJ01_FDSW202464849-1r	Cronobacter sakazakii	China	2017	Food
HLJ02_FDSW202464850-1r	Cronobacter sakazakii	China	2017	Food
HLJ03_FDSW202464851-1r	Cronobacter sakazakii	China	2017	Food
HLJ04_FDSW202464852-1r	Cronobacter sakazakii	China	2017	Food
HLJ05_FDSW202464853-1r	Cronobacter sakazakii	China	2017	Food
HLJ06_FDSW202464854-1r	Cronobacter sakazakii	China	2017	Food
HLJ08_FDSW202464856-1r	Cronobacter sakazakii	China	2017	Food
HLJ09_FDSW202464857-1r	Cronobacter sakazakii	China	2017	Food
HLJ10_FDSW202464858-1r	Cronobacter sakazakii	China	2017	Food
HLJ11_FDSW202464859-1r	Cronobacter sakazakii	China	2017	Food
HLJ12_FDSW202464860-1r	Cronobacter sakazakii	China	2017	Food
HLJ13_FDSW202464861-1r	Cronobacter sakazakii	China	2017	Food
HLJ14_FDSW202464862-1r	Cronobacter sakazakii	China	2017	Food
HLJ15_FDSW202464863-1r	Cronobacter sakazakii	China	2017	Food
HLJ16_FDSW202464864-1r	Cronobacter sakazakii	China	2017	Food
HLJ17_FDSW202464865-1r	Cronobacter sakazakii	China	2017	Food
HLJ18_FDSW202464866-1r	Cronobacter sakazakii	China	2017	Food
HLJ19_FDSW202464867-1r	Cronobacter sakazakii	China	2017	Food
HLJ20_FDSW202464868-1r	Cronobacter sakazakii	China	2017	Food
HLJ21_FDSW202464869-1r	Cronobacter sakazakii	China	2017	Food
HLJ22_FDSW202464870-1r	Cronobacter sakazakii	China	2017	Food
HLJ23_FDSW202464871-1r	Cronobacter sakazakii	China	2017	Food
HLJ24_FDSW202464872-1r	Cronobacter sakazakii	China	2017	Food
HLJ25_FDSW202464873-1r	Cronobacter sakazakii	China	2017	Food
HLJ26_FDSW202464874-1r	Cronobacter sakazakii	China	2017	Food
HLJ27_FDSW202464875-1r	Cronobacter sakazakii	China	2017	Food
HLJ28_FDSW202464876-1r	Cronobacter sakazakii	China	2017	Food
HLJ29_FDSW202464877-1r	Cronobacter sakazakii	China	2017	Food
HLJ31_FDSW202464879-1r	Cronobacter sakazakii	China	2017	Food
HLJCR0076	Cronobacter sakazakii	China	2016	Food
HLJCR0077	Cronobacter sakazakii	China	2016	Food
HLJCR0078	Cronobacter sakazakii	China	2016	Food
HLJCR0079	Cronobacter sakazakii	China	2016	Food
HLJCR0080	Cronobacter sakazakii	China	2016	Food
HLJCR0082	Cronobacter sakazakii	China	2016	Food
HLJCR0084	Cronobacter sakazakii	China	2016	Food
HLJCR0086	Cronobacter sakazakii	China	2016	Food
HLJCR0087	Cronobacter sakazakii	China	2016	Food
HLJCR0090	Cronobacter sakazakii	China	2016	Food
HLJCR0091	Cronobacter sakazakii	China	2016	Food
HLJCR0092	Cronobacter sakazakii	China	2016	Food
HLJCR0093	Cronobacter sakazakii	China	2016	Food
HLJCR0094	Cronobacter sakazakii	China	2016	Food
HLJCR0095	Cronobacter sakazakii	China	2016	Food
HLJCR0096	Cronobacter sakazakii	China	2016	Food
HLJCR0097	Cronobacter sakazakii	China	2016	Food
HLJCR0098	Cronobacter sakazakii	China	2016	Food
HLJCR0099	Cronobacter sakazakii	China	2016	Food
HLJCR0100	Cronobacter sakazakii	China	2016	Food
HLJCR0101	Cronobacter sakazakii	China	2016	Food
HLJCR0102	Cronobacter sakazakii	China	2016	Food
HLJCR0103	Cronobacter sakazakii	China	2016	Food
HLJCR0104	Cronobacter sakazakii	China	2016	Food
HLJCR0105	Cronobacter sakazakii	China	2016	Food
HLJCR0106	Cronobacter sakazakii	China	2016	Food
HLJCR0107	Cronobacter sakazakii	China	2016	Food
HLJCR0108	Cronobacter sakazakii	China	2016	Food
HLJCR0109	Cronobacter sakazakii	China	2016	Food
HLJCR0112	Cronobacter sakazakii	China	2016	Food
HLJCR0113	Cronobacter sakazakii	China	2016	Food
HLJCR0115	Cronobacter sakazakii	China	2016	Food
HLJCR0117	Cronobacter sakazakii	China	2016	Food
HLJCR0118	Cronobacter sakazakii	China	2016	Food
HLJCR0119	Cronobacter sakazakii	China	2016	Food
HLJCR0120	Cronobacter sakazakii	China	2016	Food
HLJCR0121	Cronobacter sakazakii	China	2016	Food
HLJCR0122	Cronobacter sakazakii	China	2016	Food
HLJCR0124	Cronobacter sakazakii	China	2016	Food
HLJCR0125	Cronobacter sakazakii	China	2016	Food
HLJCR0126	Cronobacter sakazakii	China	2016	Food
HLJCR0127	Cronobacter sakazakii	China	2016	Food
HLJCR0128	Cronobacter sakazakii	China	2016	Food
HLJCR0129	Cronobacter sakazakii	China	2012	Food
HLJCR0130	Cronobacter sakazakii	China	2012	Food
HLJCR0131	Cronobacter sakazakii	China	2012	Food
HLJCR0132	Cronobacter sakazakii	China	2012	Food
HLJCR0133	Cronobacter sakazakii	China	2012	Food
HLJCR0134	Cronobacter sakazakii	China	2012	Food
HLJCR0135	Cronobacter sakazakii	China	2013	Food
HLJCR0136	Cronobacter sakazakii	China	2013	Food
HLJCR0137	Cronobacter sakazakii	China	2013	Food
HLJCR0138	Cronobacter sakazakii	China	2013	Food
HLJCR0139	Cronobacter sakazakii	China	2013	Food
HLJCR0140	Cronobacter sakazakii	China	2013	Food
HLJCR0141	Cronobacter sakazakii	China	2013	Food
HLJCR0142	Cronobacter sakazakii	China	2013	Food
HLJCR0143	Cronobacter sakazakii	China	2013	Food
HLJCR0144	Cronobacter sakazakii	China	2013	Food
HLJCR0145	Cronobacter sakazakii	China	2013	Food
HLJCR0146	Cronobacter sakazakii	China	2013	Food
HLJCR0147	Cronobacter sakazakii	China	2011	Food
HLJCR0148	Cronobacter sakazakii	China	2011	Food
HLJCR0149	Cronobacter sakazakii	China	2011	Food
HLJCR0150	Cronobacter sakazakii	China	2011	Food
HLJCR0152	Cronobacter sakazakii	China	2011	Food
HLJCR0153	Cronobacter sakazakii	China	2011	Food
HLJCR0154	Cronobacter sakazakii	China	2011	Food
HLJCR0155	Cronobacter sakazakii	China	2011	Food
HLJCR0156	Cronobacter sakazakii	China	2011	Food
HLJCR0157	Cronobacter sakazakii	China	2011	Food
HLJCR0158	Cronobacter sakazakii	China	2011	Food
HLJCR0159	Cronobacter sakazakii	China	2011	Food
HLJCR0160	Cronobacter sakazakii	China	2011	Food
HLJCR0161	Cronobacter sakazakii	China	2011	Food
HLJCR0162	Cronobacter sakazakii	China	2011	Food
HLJCR0163	Cronobacter sakazakii	China	2011	Food
HLJCR0165	Cronobacter sakazakii	China	2011	Food
HLJCR0166	Cronobacter sakazakii	China	2011	Food
HLJCR0167	Cronobacter sakazakii	China	2011	Food
HLJCR0168	Cronobacter sakazakii	China	2011	Food
HLJCR0169	Cronobacter sakazakii	China	2011	Food
HLJCR0170	Cronobacter sakazakii	China	2011	Food
HLJCR0171	Cronobacter sakazakii	China	2011	Food
JSCR0002	Cronobacter sakazakii	China	2011	Food
JSCR0003	Cronobacter sakazakii	China	2011	Food
LN01	Cronobacter sakazakii	China	2006	Food
LN02	Cronobacter sakazakii	China	2006	Food
NXCR0003	Cronobacter sakazakii	China	2010	Food
NXCR0004	Cronobacter sakazakii	China	2010	Food
S-10_FDSW202492606-1r	Cronobacter sakazakii	China	2012	Food
S-11_FDSW202492607-1r	Cronobacter sakazakii	China	2012	Food
S-12_FDSW202492608-1r	Cronobacter sakazakii	China	2012	Food
S-13_FDSW202492609-1r	Cronobacter sakazakii	China	2012	Food
S-14_FDSW202492610-1r	Cronobacter sakazakii	China	2012	Food
S-15_FDSW202492611-1r	Cronobacter sakazakii	China	2012	Food
S-16_FDSW202492612-1r	Cronobacter sakazakii	China	2012	Food
S-17_FDSW202492613-1r	Cronobacter sakazakii	China	2012	Food
S-18_FDSW202492614-1r	Cronobacter sakazakii	China	2012	Food
S-19_FDSW202492615-1r	Cronobacter sakazakii	China	2012	Food
S-20_FDSW202492616-1r	Cronobacter sakazakii	China	2012	Food
S21A0404	Cronobacter sakazakii	China	2019	Food
S21A0405	Cronobacter sakazakii	China	2019	Food
S21A0406	Cronobacter sakazakii	China	2019	Food
S21A0407	Cronobacter sakazakii	China	2019	Food
S21A0408	Cronobacter sakazakii	China	2019	Food
S21A0409	Cronobacter sakazakii	China	2019	Food
S21A0411	Cronobacter sakazakii	China	2019	Food
S21A0412	Cronobacter sakazakii	China	2019	Food
S21A0413	Cronobacter sakazakii	China	2019	Food
S21A0414	Cronobacter sakazakii	China	2019	Food
S21A0416	Cronobacter sakazakii	China	2019	Food
S21A0417	Cronobacter sakazakii	China	2019	Food
S21A0418	Cronobacter sakazakii	China	2019	Food
S21A0419	Cronobacter sakazakii	China	2019	Food
S21A0420	Cronobacter sakazakii	China	2019	Food
S21A0421	Cronobacter sakazakii	China	2019	Food
S21A0422	Cronobacter sakazakii	China	2019	Food
S21A0423	Cronobacter sakazakii	China	2019	Food
S21A0424	Cronobacter sakazakii	China	2019	Food
S21A0425	Cronobacter sakazakii	China	2019	Food
S21A0426	Cronobacter sakazakii	China	2019	Food
S21A0427	Cronobacter sakazakii	China	2019	Food
S21A0428	Cronobacter sakazakii	China	2019	Food
S21A0429	Cronobacter sakazakii	China	2019	Food
S21A0430	Cronobacter sakazakii	China	2019	Food
S21A0431	Cronobacter sakazakii	China	2019	Food
S21A0432	Cronobacter sakazakii	China	2019	Food
S21A0433	Cronobacter sakazakii	China	2019	Food
S21A0434	Cronobacter sakazakii	China	2019	Food
S21A0435	Cronobacter sakazakii	China	2019	Food
S21A0436	Cronobacter sakazakii	China	2019	Food
S21A0437	Cronobacter sakazakii	China	2019	Food
S21A0438	Cronobacter sakazakii	China	2019	Food
S21A0439	Cronobacter sakazakii	China	2019	Food
S21A0441	Cronobacter sakazakii	China	2019	Food
S21A0442	Cronobacter sakazakii	China	2019	Food
S21A0443	Cronobacter sakazakii	China	2019	Food
S21A0444	Cronobacter sakazakii	China	2019	Food
S21A0445	Cronobacter sakazakii	China	2019	Food
S21A0447	Cronobacter sakazakii	China	2019	Food
S21A0448	Cronobacter sakazakii	China	2019	Food
S21A0449	Cronobacter sakazakii	China	2019	Food
S21A0451	Cronobacter sakazakii	China	2019	Food
S21A0452	Cronobacter sakazakii	China	2019	Food
S21A0453	Cronobacter sakazakii	China	2019	Food
S21A0454	Cronobacter sakazakii	China	2019	Food
S21A0455	Cronobacter sakazakii	China	2019	Food
S21A0456	Cronobacter sakazakii	China	2019	Food
S21A0457	Cronobacter sakazakii	China	2019	Food
S21A0459	Cronobacter sakazakii	China	2019	Food
S21A0460	Cronobacter sakazakii	China	2019	Food
S21A0461	Cronobacter sakazakii	China	2019	Food
S21A0462	Cronobacter sakazakii	China	2019	Food
S21A0463	Cronobacter sakazakii	China	2019	Food
S21A0464	Cronobacter sakazakii	China	2019	Food
S21A0465	Cronobacter sakazakii	China	2019	Food
S21A0466	Cronobacter sakazakii	China	2019	Food
S21A0467	Cronobacter sakazakii	China	2019	Food
S21A0468	Cronobacter sakazakii	China	2019	Food
S21A0469	Cronobacter sakazakii	China	2019	Food
S21A0470	Cronobacter sakazakii	China	2019	Food
S21A0472	Cronobacter sakazakii	China	2019	Food
S21A0474	Cronobacter sakazakii	China	2019	Food
S21A0476	Cronobacter sakazakii	China	2019	Food
S21A0477	Cronobacter sakazakii	China	2019	Food
S21A0478	Cronobacter sakazakii	China	2019	Food
S21A0479	Cronobacter sakazakii	China	2019	Food
S21A0480	Cronobacter sakazakii	China	2019	Food
S21A0481	Cronobacter sakazakii	China	2019	Food
S21A0482	Cronobacter sakazakii	China	2019	Food
S21A0483	Cronobacter sakazakii	China	2019	Food
S21A0484	Cronobacter sakazakii	China	2019	Food
S21A0485	Cronobacter sakazakii	China	2019	Food
S21A0488	Cronobacter sakazakii	China	2019	Food
S21A0489	Cronobacter sakazakii	China	2019	Food
S21A0490	Cronobacter sakazakii	China	2019	Food
S21A0491	Cronobacter sakazakii	China	2019	Food
S21A0492	Cronobacter sakazakii	China	2019	Food
S21A0493	Cronobacter sakazakii	China	2019	Food
S21A0494	Cronobacter sakazakii	China	2019	Food
S21A0496	Cronobacter sakazakii	China	2019	Food
S21A0497	Cronobacter sakazakii	China	2019	Food
S21A0498	Cronobacter sakazakii	China	2019	Food
S21A0499	Cronobacter sakazakii	China	2019	Food
S21A0501	Cronobacter sakazakii	China	2019	Food
S21A0502	Cronobacter sakazakii	China	2019	Food
S21A0503	Cronobacter sakazakii	China	2019	Food
S21A0649	Cronobacter sakazakii	China	2019	Food
S21A0650	Cronobacter sakazakii	China	2019	Food
S21A0651	Cronobacter sakazakii	China	2019	Food
S21A0654	Cronobacter sakazakii	China	2019	Food
S21A0656	Cronobacter sakazakii	China	2019	Food
S21A0657	Cronobacter sakazakii	China	2019	Food
S21A0658	Cronobacter sakazakii	China	2019	Food
S21A0659	Cronobacter sakazakii	China	2019	Food
S21A0660	Cronobacter sakazakii	China	2019	Food
S21A0661	Cronobacter sakazakii	China	2019	Food
S21A0662	Cronobacter sakazakii	China	2019	Food
S21A0663	Cronobacter sakazakii	China	2019	Food
S21A0664	Cronobacter sakazakii	China	2019	Food
S21A0666	Cronobacter sakazakii	China	2019	Food
S21A0667	Cronobacter sakazakii	China	2019	Food
S21A0668	Cronobacter sakazakii	China	2019	Food
S21A0669	Cronobacter sakazakii	China	2019	Food
S21A0670	Cronobacter sakazakii	China	2019	Food
S21A0671	Cronobacter sakazakii	China	2019	Food
S21A0672	Cronobacter sakazakii	China	2019	Food
S21A0673	Cronobacter sakazakii	China	2019	Food
S21A0675	Cronobacter sakazakii	China	2019	Food
S21A0677	Cronobacter sakazakii	China	2019	Food
S21A0678	Cronobacter sakazakii	China	2019	Food
S21A0679	Cronobacter sakazakii	China	2019	Food
S21A0680	Cronobacter sakazakii	China	2019	Food
S21A0681	Cronobacter sakazakii	China	2019	Food
S21A0683	Cronobacter sakazakii	China	2019	Food
S21A0685	Cronobacter sakazakii	China	2019	Food
S21A0687	Cronobacter sakazakii	China	2019	Food
S21A0688	Cronobacter sakazakii	China	2019	Food
S21A0689	Cronobacter sakazakii	China	2019	Food
S21A0691	Cronobacter sakazakii	China	2019	Food
S21A0692	Cronobacter sakazakii	China	2019	Food
S21A0693	Cronobacter sakazakii	China	2019	Food
S21A0694	Cronobacter sakazakii	China	2019	Food
S21A0696	Cronobacter sakazakii	China	2019	Food
S21A0697	Cronobacter sakazakii	China	2019	Food
S21A0699	Cronobacter sakazakii	China	2019	Food
S21A0701	Cronobacter sakazakii	China	2019	Food
S21A0703	Cronobacter sakazakii	China	2019	Food
S21A0704	Cronobacter sakazakii	China	2019	Food
S21A0705	Cronobacter sakazakii	China	2019	Food
S21A0706	Cronobacter sakazakii	China	2019	Food
S21A0707	Cronobacter sakazakii	China	2019	Food
S21A0708	Cronobacter sakazakii	China	2019	Food
S21A0710	Cronobacter sakazakii	China	2019	Food
S21A0711	Cronobacter sakazakii	China	2019	Food
S21A0712	Cronobacter sakazakii	China	2019	Food
S21A0713	Cronobacter sakazakii	China	2019	Food
S21A0714	Cronobacter sakazakii	China	2019	Food
S21A0715	Cronobacter sakazakii	China	2019	Food
S21A0716	Cronobacter sakazakii	China	2019	Food
S21A0717	Cronobacter sakazakii	China	2019	Food
S21A0718	Cronobacter sakazakii	China	2019	Food
S21A0719	Cronobacter sakazakii	China	2019	Food
S21A0720	Cronobacter sakazakii	China	2019	Food
S21A0721	Cronobacter sakazakii	China	2019	Food
S21A0722	Cronobacter sakazakii	China	2019	Food
S21A0723	Cronobacter sakazakii	China	2019	Food
S21A0724	Cronobacter sakazakii	China	2019	Food
S21A0725	Cronobacter sakazakii	China	2019	Food
S21A0726	Cronobacter sakazakii	China	2019	Food
S21A0727	Cronobacter sakazakii	China	2019	Food
S21A0728	Cronobacter sakazakii	China	2019	Food
S21A0729	Cronobacter sakazakii	China	2019	Food
S21A0730	Cronobacter sakazakii	China	2019	Food
S21A0731	Cronobacter sakazakii	China	2019	Food
S21A0732	Cronobacter sakazakii	China	2019	Food
S21A0733	Cronobacter sakazakii	China	2019	Food
S21A0736	Cronobacter sakazakii	China	2019	Food
S21A0738	Cronobacter sakazakii	China	2019	Food
S21A0739	Cronobacter sakazakii	China	2019	Food
S21A0740	Cronobacter sakazakii	China	2019	Food
S21A0741	Cronobacter sakazakii	China	2019	Food
S21A0742	Cronobacter sakazakii	China	2019	Food
S21A0743	Cronobacter sakazakii	China	2019	Food
S21A0745	Cronobacter sakazakii	China	2019	Food
S-21_FDSW202492617-1r	Cronobacter sakazakii	China	2012	Food
S-22_FDSW202492618-1r	Cronobacter sakazakii	China	2012	Food
S-23_FDSW202492619-1r	Cronobacter sakazakii	China	2012	Food
S-24_FDSW202492620-1r	Cronobacter sakazakii	China	2012	Food
S-25_FDSW202492621-1r	Cronobacter sakazakii	China	2012	Food
S-26_FDSW202492622-1r	Cronobacter sakazakii	China	2012	Food
S-27_FDSW202492623-1r	Cronobacter sakazakii	China	2012	Food
S-28_FDSW202492624-1r	Cronobacter sakazakii	China	2012	Food
S-29_FDSW202492625-1r	Cronobacter sakazakii	China	2012	Food
S-2_FDSW202492598-1r	Cronobacter sakazakii	China	2012	Food
S-30_FDSW202492626-1r	Cronobacter sakazakii	China	2012	Food
S-32_FDSW202492627-1r	Cronobacter sakazakii	China	2012	Food
S-33_FDSW202492628-1r	Cronobacter sakazakii	China	2012	Food
S-34_FDSW202492629-1r	Cronobacter sakazakii	China	2012	Food
S-35_FDSW202492630-1r	Cronobacter sakazakii	China	2012	Food
S-3_FDSW202492599-1r	Cronobacter sakazakii	China	2012	Food
S-4_FDSW202492600-1r	Cronobacter sakazakii	China	2012	Food
S-5_FDSW202492601-1r	Cronobacter sakazakii	China	2012	Food
S-6_FDSW202492602-1r	Cronobacter sakazakii	China	2012	Food
S-7_FDSW202492603-1r	Cronobacter sakazakii	China	2012	Food
S-8_FDSW202492604-1r	Cronobacter sakazakii	China	2012	Food
S-9_FDSW202492605-1r	Cronobacter sakazakii	China	2012	Food
S-BJ16_NDMS02519	Cronobacter sakazakii	China	2016	Food
SCCR0003	Cronobacter sakazakii	China	2011	Food
SCCR0013	Cronobacter sakazakii	China	2010	Food
SCCR0016	Cronobacter sakazakii	China	2011	Food
SCCR0019	Cronobacter sakazakii	China	2010	Food
SCCR0021	Cronobacter sakazakii	China	2010	Food
SCCR0022	Cronobacter sakazakii	China	2010	Food
SCCR0023	Cronobacter sakazakii	China	2010	Food
SCCR0024	Cronobacter sakazakii	China	2010	Food
S-CQ03_NDMS02521	Cronobacter sakazakii	China	2012	Food
S-CQ05_NDMS02522	Cronobacter sakazakii	China	2012	Food
SD04	Cronobacter sakazakii	China	2010	Food
SD19	Cronobacter sakazakii	China	2010	Food
SD45	Cronobacter sakazakii	China	2011	Food
SD47	Cronobacter sakazakii	China	2016	Food
SDCR0003	Cronobacter sakazakii	China	2010	Food
SDCR0006	Cronobacter sakazakii	China	2010	Food
SDCR0009	Cronobacter sakazakii	China	2010	Food
SDCR0013	Cronobacter sakazakii	China	2010	Food
SDCR0014	Cronobacter sakazakii	China	2010	Food
SDCR0015	Cronobacter sakazakii	China	2010	Food
SDCR0022	Cronobacter sakazakii	China	2010	Food
SDCR0024	Cronobacter sakazakii	China	2010	Food
SDCR0025	Cronobacter sakazakii	China	2010	Food
SDCR0041	Cronobacter sakazakii	China	2019	Food
SDCR0044	Cronobacter sakazakii	China	2016	Food
SDCR0049	Cronobacter sakazakii	China	2016	Food
SDCR0054	Cronobacter sakazakii	China	2016	Food
SDCR0055	Cronobacter sakazakii	China	2016	Food
SDCR0056	Cronobacter sakazakii	China	2016	Food
SDCR0060	Cronobacter sakazakii	China	2016	Food
SDCR0061	Cronobacter sakazakii	China	2016	Food
SDCR0062	Cronobacter sakazakii	China	2016	Food
SDCR0065	Cronobacter sakazakii	China	2016	Food
SDCR0066	Cronobacter sakazakii	China	2016	Food
SDCR0070	Cronobacter sakazakii	China	2016	Food
SDCR0075	Cronobacter sakazakii	China	2016	Food
SDCR0076	Cronobacter sakazakii	China	2016	Food
SDCR0077	Cronobacter sakazakii	China	2016	Food
SDCR0078	Cronobacter sakazakii	China	2016	Food
SDCR0079	Cronobacter sakazakii	China	2016	Food
SDCR0080	Cronobacter sakazakii	China	2016	Food
SDCR0081	Cronobacter sakazakii	China	2016	Food
SDCR0085	Cronobacter sakazakii	China	2016	Food
SDCR0086	Cronobacter sakazakii	China	2016	Food
SDCR0087	Cronobacter sakazakii	China	2016	Food
SDCR0088	Cronobacter sakazakii	China	2016	Food
SDCR0089	Cronobacter sakazakii	China	2016	Food
SDCR0090	Cronobacter sakazakii	China	2016	Food
SDCR0091	Cronobacter sakazakii	China	2016	Food
SDCR0093	Cronobacter sakazakii	China	2016	Food
SDCR0094	Cronobacter sakazakii	China	2016	Food
SDCR0095	Cronobacter sakazakii	China	2016	Food
SDCR0096	Cronobacter sakazakii	China	2016	Food
SDCR0097	Cronobacter sakazakii	China	2016	Food
SDCR0099	Cronobacter sakazakii	China	2016	Food
SDCR0101	Cronobacter sakazakii	China	2016	Food
SDCR0103	Cronobacter sakazakii	China	2016	Food
SDCR0104	Cronobacter sakazakii	China	2016	Food
S-GD04_FDMS202492653-1r	Cronobacter sakazakii	China	2018	Food
S-GD07_FDSW202492656-1r	Cronobacter sakazakii	China	2019	Food
S-HA04_NDMS02523	Cronobacter sakazakii	China	2012	Food
S-HE34_NDMS02525	Cronobacter sakazakii	China	2012	Food
S-HE41_NDMS02526	Cronobacter sakazakii	China	2012	Food
S-HE66_FDSW202492566-1r	Cronobacter sakazakii	China	2017	Food
S-HE67_FDSW202492567-1r	Cronobacter sakazakii	China	2017	Food
S-HE68_FDSW202492568-1r	Cronobacter sakazakii	China	2017	Food
S-HE69_FDSW202492569-1r	Cronobacter sakazakii	China	2017	Food
S-HE70_NDMS02543	Cronobacter sakazakii	China	2017	Food
S-HE71_FDSW202492571-1r	Cronobacter sakazakii	China	2017	Food
S-HE72_FDSW202492572-1r	Cronobacter sakazakii	China	2017	Food
S-HE73_FDSW202492573-1r	Cronobacter sakazakii	China	2017	Food
S-HE74_FDSW202492574-1r	Cronobacter sakazakii	China	2017	Food
S-HE75_FDSW202492575-1r	Cronobacter sakazakii	China	2017	Food
S-HE78_FDSW202492578-1r	Cronobacter sakazakii	China	2017	Food
S-HE79_FDSW202492579-1r	Cronobacter sakazakii	China	2017	Food
S-HE80_FDSW202492580-1r	Cronobacter sakazakii	China	2017	Food
S-HE81_FDSW202492581-1r	Cronobacter sakazakii	China	2017	Food
S-HE82_FDSW202492582-1r	Cronobacter sakazakii	China	2017	Food
S-HE83_FDSW202492583-1r	Cronobacter sakazakii	China	2017	Food
S-HE84_FDSW202492584-1r	Cronobacter sakazakii	China	2017	Food
S-HE86_FDSW202492586-1r	Cronobacter sakazakii	China	2017	Food
S-HE87_FDSW202492587-1r	Cronobacter sakazakii	China	2017	Food
S-HE88_FDSW202492588-1r	Cronobacter sakazakii	China	2017	Food
S-HE89_FDSW202492589-1r	Cronobacter sakazakii	China	2017	Food
S-HE90_FDSW202492590-1r	Cronobacter sakazakii	China	2017	Food
S-HE91_FDSW202492591-1r	Cronobacter sakazakii	China	2017	Food
S-HE92_FDSW202492592-1r	Cronobacter sakazakii	China	2017	Food
S-HE93_FDSW202492593-1r	Cronobacter sakazakii	China	2017	Food
S-HE95_FDSW202492595-1r	Cronobacter sakazakii	China	2017	Food
S-HE96_FDSW202492596-1r	Cronobacter sakazakii	China	2017	Food
S-HLJ173_FDSW202492517-1r	Cronobacter sakazakii	China	2011	Food
S-HLJ174_FDSW202492518-1r	Cronobacter sakazakii	China	2011	Food
S-HLJ175_FDSW202492519-1r	Cronobacter sakazakii	China	2011	Food
S-HLJ177_FDSW202492520-1r	Cronobacter sakazakii	China	2011	Food
S-HLJ178_FDSW202492521-1r	Cronobacter sakazakii	China	2011	Food
S-HLJ179_FDSW202492522-1r	Cronobacter sakazakii	China	2011	Food
S-HLJ180_FDSW202492523-1r	Cronobacter sakazakii	China	2011	Food
S-HLJ181_FDSW202492524-1r	Cronobacter sakazakii	China	2011	Food
S-HLJ184_FDSW202492525-1r	Cronobacter sakazakii	China	2011	Food
S-HLJ185_FDSW202492526-1r	Cronobacter sakazakii	China	2018	Food
S-HLJ186_FDSW202492527-1r	Cronobacter sakazakii	China	2018	Food
S-HLJ187_FDSW202492528-1r	Cronobacter sakazakii	China	2018	Food
S-HLJ188_FDSW202492529-1r	Cronobacter sakazakii	China	2018	Food
S-HLJ189_FDSW202492530-1r	Cronobacter sakazakii	China	2018	Food
S-HLJ190_FDSW202492531-1r	Cronobacter sakazakii	China	2018	Food
S-HLJ191_FDSW202492532-1r	Cronobacter sakazakii	China	2018	Food
S-HLJ192_FDSW202492533-1r	Cronobacter sakazakii	China	2018	Food
S-HLJ195_FDSW202492536-1r	Cronobacter sakazakii	China	2018	Food
S-HLJ196_FDSW202492537-1r	Cronobacter sakazakii	China	2018	Food
S-HLJ201_FDSW202492542-1r	Cronobacter sakazakii	China	2018	Food
S-HLJ202_FDSW202492543-1r	Cronobacter sakazakii	China	2018	Food
S-HLJ203_FDSW202492544-1r	Cronobacter sakazakii	China	2018	Food
S-HLJ204_FDSW202492545-1r	Cronobacter sakazakii	China	2018	Food
S-HLJ205_FDSW202492546-1r	Cronobacter sakazakii	China	2018	Food
S-HLJ206_FDSW202492547-1r	Cronobacter sakazakii	China	2018	Food
S-HLJ207_FDSW202492548-1r	Cronobacter sakazakii	China	2018	Food
S-HLJ208_FDSW202492549-1r	Cronobacter sakazakii	China	2018	Food
S-HLJ209_FDSW202492550-1r	Cronobacter sakazakii	China	2018	Food
S-HLJ210_FDSW202492551-1r	Cronobacter sakazakii	China	2018	Food
S-HLJ211_FDSW202492552-1r	Cronobacter sakazakii	China	2018	Food
S-HLJ212_FDSW202492553-1r	Cronobacter sakazakii	China	2018	Food
S-HLJ214_FDSW202492554-1r	Cronobacter sakazakii	China	2018	Food
S-HLJ215_FDSW202492555-1r	Cronobacter sakazakii	China	2018	Food
S-HLJ216_FDSW202492556-1r	Cronobacter sakazakii	China	2018	Food
S-HLJ217_FDSW202492557-1r	Cronobacter sakazakii	China	2018	Food
S-HLJ218_FDSW202492558-1r	Cronobacter sakazakii	China	2018	Food
S-HLJ219_FDSW202492559-1r	Cronobacter sakazakii	China	2018	Food
S-HLJ220_FDSW202492560-1r	Cronobacter sakazakii	China	2018	Food
S-HLJ221_FDSW202492561-1r	Cronobacter sakazakii	China	2018	Food
S-HLJ222_FDSW202492562-1r	Cronobacter sakazakii	China	2018	Food
S-HLJ223_FDSW202492563-1r	Cronobacter sakazakii	China	2018	Food
S-HLJ224_FDSW202492564-1r	Cronobacter sakazakii	China	2018	Food
S-HLJ225_FDSW202492565-1r	Cronobacter sakazakii	China	2018	Food
S-LN06_FDSW202492647-1a	Cronobacter sakazakii	China	2019	Food
S-LN07_FDMS202492648-1r	Cronobacter sakazakii	China	2019	Food
S-LN08_FDMS202492649-1r	Cronobacter sakazakii	China	2019	Food
S-LN09_FDSW202492650-1a	Cronobacter sakazakii	China	2019	Food
S-LN10_FDSW202492651-1r	Cronobacter sakazakii	China	2019	Food
S-SC04_NDMS02529	Cronobacter sakazakii	China	2010	Food
S-SC12_NDMS02530	Cronobacter sakazakii	China	2010	Food
S-SC14_NDMS02531	Cronobacter sakazakii	China	2011	Food
S-SC15_NDMS02532	Cronobacter sakazakii	China	2011	Food
S-SD100_NDMS02537	Cronobacter sakazakii	China	2016	Food
S-SD111_FDSW202492633-1r	Cronobacter sakazakii	China	2018	Food
S-SD113_FDSW202492635-1r	Cronobacter sakazakii	China	2019	Food
S-SD115_FDMS202492637-1r	Cronobacter sakazakii	China	2019	Food
S-SD116_FDMS202492638-1r	Cronobacter sakazakii	China	2019	Food
S-SD117_FDSW202492639-1r	Cronobacter sakazakii	China	2019	Food
S-SD118_FDSW202492640-1r	Cronobacter sakazakii	China	2019	Food
S-SD119_FDSW202492641-1a	Cronobacter sakazakii	China	2019	Food
S-SD121_FDSW202492643-1r	Cronobacter sakazakii	China	2019	Food
S-SD123_FDSW202492644-1r	Cronobacter sakazakii	China	2017	Food
S-SD124_FDSW202492645-1r	Cronobacter sakazakii	China	2019	Food
S-SD35_NDMS02534	Cronobacter sakazakii	China	2010	Food
S-SD67_NDMS02535	Cronobacter sakazakii	China	2016	Food
S-SD73_NDMS02536	Cronobacter sakazakii	China	2016	Food
S-SZ02_NDMS02540	Cronobacter sakazakii	China	2012	Food
S-TJ01_NDMS02541	Cronobacter sakazakii	China	2008	Food
SXCR0003	Cronobacter sakazakii	China	2013	Food
SXCR0004	Cronobacter sakazakii	China	2013	Food
SXCR0005	Cronobacter sakazakii	China	2014	Food
SXCR0006	Cronobacter sakazakii	China	2014	Food
SXCR0007	Cronobacter sakazakii	China	2016	Food
SXCR0011	Cronobacter sakazakii	China	2016	Food
SXCR0012	Cronobacter sakazakii	China	2016	Food
SXCR0013	Cronobacter sakazakii	China	2016	Food
S-XJ03_NDMS02542	Cronobacter sakazakii	China	2012	Food
SZCR0003	Cronobacter sakazakii	China	2013	Food
XJ02	Cronobacter sakazakii	China	2012	Food
HNCR0001	Cronobacter sakazakii	China	2006	Food
SCCR0025	Cronobacter sakazakii	China	2010	Food
DCK1	Cronobacter sakazakii	China	2018	Human(Foodborne patient)
S-BJ12_NDMS02518	Cronobacter sakazakii	China	2013	Human(Foodborne patient)
SXCR0008	Cronobacter sakazakii	China	2016	Human(Foodborne patient)
JSCR0001	Cronobacter sakazakii	China	2011	Food
LQ04	Cronobacter sakazakii	China	2010	Food
SCCR0010	Cronobacter sakazakii	China	2011	Food
SCCR0011	Cronobacter sakazakii	China	2011	Food
S-HE04_NDMS02524	Cronobacter sakazakii	China	2011	Food
